# Supplementary material for: Trimeth­yl(triphenyl­meth­oxy)silane
Source: Acta Crystallogr Sect E Struct Rep Online. 2012 Jan 31;68(Pt 2):o556. doi: 10.1107/S1600536812003170 (PMC3275290; doi:10.1107/S1600536812003170)
Supplement: Supplementary file 1 [file e-68-0o556-sup1.cif]

##############################################################################
#                                                                            #
# This CIF contains the data in a paper accepted for publication in          #
# Acta Crystallographica Section E. It conforms to the requirements of       #
# Notes for Authors for Acta Crystallographica Section E, and has been       #
# peer reviewed under the auspices of the IUCr Commission on Journals.       #
#                                                                            #
# Full details of the Crystallographic Information File format               #
# are given in the paper "The Crystallographic Information File (CIF):       #
# a New Standard Archive File for Crystallography" by S. R. Hall, F. H.      #
# Allen and I. D. Brown [Acta Cryst. (1991), A47, 655-685].                  #
#                                                                            #
# The current version of the core CIF dictionary is obtainable from          #
# ftp://ftp.iucr.org/pub/cif_core.dic.                                       #
#                                                                            #
# Software is freely available for graphical display of the structure(s)     #
# in this CIF. For information consult the CIF software page                 #
# http://www.iucr.org/resources/cif/software.                                #
#                                                                            #
# This file may be used for bona fide research purposes within the           #
# scientific community so long as proper attribution is given to the journal # 
# article from which it was obtained.                                        #
#                                                                            #
##############################################################################
data_I
_audit_creation_method     SHELXL-97
_chemical_name_systematic
;
Trimethyl(triphenylmethoxy)silane
;
_chemical_name_common     ?
_chemical_formula_moiety     'C22 H24 O Si'
_chemical_formula_sum     'C22 H24 O Si'
_chemical_formula_iupac     'C22 H24 O Si'
_chemical_formula_weight     332.50
_chemical_melting_point     ?
_symmetry_cell_setting     triclinic
_symmetry_space_group_name_H-M     'P -1'
_symmetry_space_group_name_Hall     '-P 1'
loop_
    _symmetry_equiv_pos_as_xyz
    'x, y, z'
    '-x, -y, -z'
_cell_length_a     9.7621(6)
_cell_length_b     10.6324(5)
_cell_length_c     10.7923(5)
_cell_angle_alpha     103.412(4)
_cell_angle_beta     115.389(5)
_cell_angle_gamma     92.133(4)
_cell_volume     972.41(9)
_cell_formula_units_Z     2
_cell_measurement_reflns_used     4215
_cell_measurement_theta_min     3.8353
_cell_measurement_theta_max     29.1448
_cell_measurement_temperature     293(2)
_exptl_crystal_description     block-shaped
_exptl_crystal_colour     white
_exptl_crystal_size_max     0.3
_exptl_crystal_size_mid     0.2
_exptl_crystal_size_min     0.2
_exptl_crystal_density_diffrn     1.136
_exptl_crystal_density_meas     ?
_exptl_crystal_density_method     'not measured'
_exptl_crystal_F_000     356
_exptl_absorpt_coefficient_mu     0.126
_exptl_absorpt_correction_type     multi-scan
_exptl_absorpt_process_details     '(CrysAlis PRO; Oxford Diffraction, 2010)'
_exptl_absorpt_correction_T_min     0.876
_exptl_absorpt_correction_T_max     1.000
_exptl_special_details
;
<i>R</i>~f~ 0.39 (PE). FT--IR \nmax (KBr) cm^-1^: 3057, 3026, 2924, 2849, 1599,
1493, 1450, 1290, 1182, 1080, 1051, 740, 702; ^1^H NMR (400 MHz, CDCl~3~):
\d 7.58 (<i>d</i>, <i>J</i> = 7.2 Hz, 6H), 7.45--7.35 (<i>m</i>, 9H),
-0.001 (<i>s</i>, 9H); ^13^C NMR (100 MHz, CDCl~3~): \d 145.34, 126.63, 125.86,
125.10, 82.71, -0.01; TOF--MS: calculated for C22H24OSiNa 355.1494
[<i>M</i> + Na]^+^; found 355.1496. For crystallization 50 mg of compound
dissolved in 10 ml mixture of petroleum ether and ethyl acetate (80:20) and
left for several days at ambient temperature which yielded white block-shaped
crystals.
;
_diffrn_ambient_temperature     293(2)
_diffrn_radiation_type     MoK\a
_diffrn_radiation_wavelength     0.71073
_diffrn_radiation_source     'fine-focus sealed tube'
_diffrn_radiation_monochromator     graphite
_diffrn_measurement_device_type     'Oxford Diffraction Xcalibur Sapphire3'
_diffrn_measurement_method     '\w scans'
_diffrn_detector_area_resol_mean     16.1049
_diffrn_reflns_number     10153
_diffrn_reflns_av_R_equivalents     0.0341
_diffrn_reflns_av_sigmaI/netI     0.0458
_diffrn_reflns_theta_min     3.84
_diffrn_reflns_theta_max     26.00
_diffrn_reflns_theta_full     26.00
_diffrn_measured_fraction_theta_max     0.997
_diffrn_measured_fraction_theta_full     0.997
_diffrn_reflns_limit_h_min     -12
_diffrn_reflns_limit_h_max     11
_diffrn_reflns_limit_k_min     -13
_diffrn_reflns_limit_k_max     13
_diffrn_reflns_limit_l_min     -13
_diffrn_reflns_limit_l_max     13
_diffrn_standards_number     0
_diffrn_standards_interval_count     .
_diffrn_standards_interval_time     .
_diffrn_standards_decay_%     ?
_refine_special_details
;
Refinement of <i>F</i>^2^ against ALL reflections. The weighted <i>R</i>-factor
<i>wR</i> and goodness of fit <i>S</i> are based on <i>F</i>^2^, conventional
<i>R</i>-factors <i>R</i> are based on <i>F</i>, with <i>F</i> set to zero for
negative <i>F</i>^2^. The threshold expression of <i>F</i>^2^ >
\s(<i>F</i>^2^) is used only for calculating <i>R</i>-factors(gt) <i>etc</i>.
and is not relevant to the choice of reflections for refinement.
<i>R</i>-factors based on <i>F</i>^2^ are statistically about twice as large
as those based on <i>F</i>, and <i>R</i>- factors based on ALL data will be
even larger.
;
_reflns_number_total     3813
_reflns_number_gt     2586
_reflns_threshold_expression     I>2sigma(I)
_refine_ls_structure_factor_coef     Fsqd
_refine_ls_matrix_type     full
_refine_ls_R_factor_all     0.0772
_refine_ls_R_factor_gt     0.0488
_refine_ls_wR_factor_gt     0.1168
_refine_ls_wR_factor_ref     0.1333
_refine_ls_goodness_of_fit_ref     1.030
_refine_ls_restrained_S_all     1.030
_refine_ls_number_reflns     3813
_refine_ls_number_parameters     220
_refine_ls_number_restraints     0
_refine_ls_hydrogen_treatment     constr
_refine_ls_weighting_scheme     calc
_refine_ls_weighting_details
         'calc w=1/[\s^2^(Fo^2^)+(0.0600P)^2^+0.0629P] where P=(Fo^2^+2Fc^2^)/3'
_atom_sites_solution_hydrogens     geom
_atom_sites_solution_primary     direct
_atom_sites_solution_secondary     difmap
_refine_ls_shift/su_max     0.001
_refine_ls_shift/su_mean     0.000
_refine_diff_density_max     0.205
_refine_diff_density_min     -0.199
_refine_ls_extinction_method     none
_refine_ls_extinction_coef     ?
loop_
    _atom_type_symbol
    _atom_type_description
    _atom_type_scat_dispersion_real
    _atom_type_scat_dispersion_imag
    _atom_type_scat_source
    'C' 'C' 0.0033 0.0016
                         'International Tables Vol C Tables 4.2.6.8 and 6.1.1.4'
    'H' 'H' 0.0000 0.0000
                         'International Tables Vol C Tables 4.2.6.8 and 6.1.1.4'
    'O' 'O' 0.0106 0.0060
                         'International Tables Vol C Tables 4.2.6.8 and 6.1.1.4'
    'Si' 'Si' 0.0817 0.0704
                         'International Tables Vol C Tables 4.2.6.8 and 6.1.1.4'
_computing_data_collection     'CrysAlis PRO (Oxford Diffraction, 2010)'
_computing_cell_refinement     'CrysAlis PRO (Oxford Diffraction, 2010)'
_computing_data_reduction     'CrysAlis PRO (Oxford Diffraction, 2010)'
_computing_structure_solution     'SHELXS97 (Sheldrick, 2008)'
_computing_structure_refinement     'SHELXL97 (Sheldrick, 2008)'
_computing_molecular_graphics     'ORTEP-3 (Farrugia, 1997)'
_computing_publication_material
                                'PLATON (Spek, 2009) and PARST (Nardelli, 1995)'
loop_
    _atom_site_type_symbol
    _atom_site_label
    _atom_site_fract_x
    _atom_site_fract_y
    _atom_site_fract_z
    _atom_site_U_iso_or_equiv
    _atom_site_adp_type
    _atom_site_calc_flag
    _atom_site_refinement_flags
    _atom_site_occupancy
    _atom_site_symmetry_multiplicity
    _atom_site_disorder_assembly
    _atom_site_disorder_group
    C C1 1.0739(3) 0.7666(3) 0.4331(3) 0.0852(8) Uani d . 1 1 . .
    H H1A 1.1326 0.8123 0.4004 0.128 Uiso calc R 1 1 . .
    H H1B 1.1410 0.7283 0.5045 0.128 Uiso calc R 1 1 . .
    H H1C 1.0230 0.8268 0.4730 0.128 Uiso calc R 1 1 . .
    Si Si2 0.92918(7) 0.63614(6) 0.28129(6) 0.0539(2) Uani d . 1 1 . .
    O O3 0.82829(15) 0.68672(12) 0.14128(13) 0.0498(4) Uani d . 1 1 . .
    C C4 0.7464(2) 0.79157(16) 0.10571(18) 0.0400(4) Uani d . 1 1 . .
    C C5 0.8614(2) 0.91551(18) 0.15089(18) 0.0432(4) Uani d . 1 1 . .
    C C6 0.8264(3) 1.0401(2) 0.1829(2) 0.0592(6) Uani d . 1 1 . .
    H H6 0.7321 1.0506 0.1827 0.071 Uiso calc R 1 1 . .
    C C7 0.9303(3) 1.1495(2) 0.2152(3) 0.0750(7) Uani d . 1 1 . .
    H H7 0.9054 1.2327 0.2369 0.090 Uiso calc R 1 1 . .
    C C8 1.0695(3) 1.1357(3) 0.2155(2) 0.0757(7) Uani d . 1 1 . .
    H H8 1.1394 1.2092 0.2381 0.091 Uiso calc R 1 1 . .
    C C9 1.1048(3) 1.0133(3) 0.1823(3) 0.0724(7) Uani d . 1 1 . .
    H H9 1.1988 1.0033 0.1819 0.087 Uiso calc R 1 1 . .
    C C10 1.0013(2) 0.9044(2) 0.1494(2) 0.0567(5) Uani d . 1 1 . .
    H H10 1.0263 0.8216 0.1257 0.068 Uiso calc R 1 1 . .
    C C11 0.65606(19) 0.75217(17) -0.05828(19) 0.0402(4) Uani d . 1 1 . .
    C C12 0.5804(2) 0.8411(2) -0.1289(2) 0.0524(5) Uani d . 1 1 . .
    H H12 0.5846 0.9253 -0.0765 0.063 Uiso calc R 1 1 . .
    C C13 0.4985(2) 0.8064(2) -0.2761(2) 0.0641(6) Uani d . 1 1 . .
    H H13 0.4474 0.8670 -0.3216 0.077 Uiso calc R 1 1 . .
    C C14 0.4926(3) 0.6843(3) -0.3546(2) 0.0700(7) Uani d . 1 1 . .
    H H14 0.4385 0.6612 -0.4535 0.084 Uiso calc R 1 1 . .
    C C15 0.5673(3) 0.5953(2) -0.2860(2) 0.0722(7) Uani d . 1 1 . .
    H H15 0.5635 0.5115 -0.3390 0.087 Uiso calc R 1 1 . .
    C C16 0.6485(2) 0.6295(2) -0.1386(2) 0.0575(6) Uani d . 1 1 . .
    H H16 0.6985 0.5682 -0.0937 0.069 Uiso calc R 1 1 . .
    C C17 0.6382(2) 0.80747(17) 0.1766(2) 0.0449(5) Uani d . 1 1 . .
    C C18 0.4855(3) 0.7525(2) 0.1031(2) 0.0642(6) Uani d . 1 1 . .
    H H18 0.4442 0.7104 0.0062 0.077 Uiso calc R 1 1 . .
    C C19 0.3926(3) 0.7588(3) 0.1710(3) 0.0840(8) Uani d . 1 1 . .
    H H19 0.2897 0.7214 0.1194 0.101 Uiso calc R 1 1 . .
    C C20 0.4515(3) 0.8198(3) 0.3139(3) 0.0791(8) Uani d . 1 1 . .
    H H20 0.3888 0.8244 0.3593 0.095 Uiso calc R 1 1 . .
    C C21 0.6020(3) 0.8737(2) 0.3888(3) 0.0720(7) Uani d . 1 1 . .
    H H21 0.6428 0.9135 0.4862 0.086 Uiso calc R 1 1 . .
    C C22 0.6950(3) 0.8696(2) 0.3210(2) 0.0591(6) Uani d . 1 1 . .
    H H22 0.7972 0.9090 0.3731 0.071 Uiso calc R 1 1 . .
    C C23 1.0316(3) 0.5155(3) 0.2158(3) 0.0928(9) Uani d . 1 1 . .
    H H23A 0.9584 0.4491 0.1339 0.139 Uiso calc R 1 1 . .
    H H23B 1.0903 0.4760 0.2897 0.139 Uiso calc R 1 1 . .
    H H23C 1.0992 0.5589 0.1900 0.139 Uiso calc R 1 1 . .
    C C24 0.8034(3) 0.5569(3) 0.3385(3) 0.0996(9) Uani d . 1 1 . .
    H H24A 0.7558 0.6217 0.3772 0.149 Uiso calc R 1 1 . .
    H H24B 0.8634 0.5155 0.4100 0.149 Uiso calc R 1 1 . .
    H H24C 0.7256 0.4923 0.2580 0.149 Uiso calc R 1 1 . .
loop_
    _atom_site_aniso_label
    _atom_site_aniso_U_11
    _atom_site_aniso_U_22
    _atom_site_aniso_U_33
    _atom_site_aniso_U_12
    _atom_site_aniso_U_13
    _atom_site_aniso_U_23
    C1 0.0620(16) 0.113(2) 0.0570(15) 0.0104(14) 0.0040(12) 0.0262(14)
    Si2 0.0457(3) 0.0637(4) 0.0548(4) 0.0159(3) 0.0170(3) 0.0306(3)
    O3 0.0494(8) 0.0512(8) 0.0441(8) 0.0196(6) 0.0133(6) 0.0184(6)
    C4 0.0384(10) 0.0422(10) 0.0390(10) 0.0125(8) 0.0151(8) 0.0139(8)
    C5 0.0404(10) 0.0526(12) 0.0327(10) 0.0080(8) 0.0122(8) 0.0131(8)
    C6 0.0608(14) 0.0518(13) 0.0635(14) 0.0057(10) 0.0294(12) 0.0108(10)
    C7 0.093(2) 0.0524(14) 0.0760(17) -0.0047(13) 0.0414(15) 0.0074(12)
    C8 0.0711(17) 0.0803(18) 0.0635(16) -0.0196(14) 0.0214(13) 0.0203(13)
    C9 0.0490(13) 0.098(2) 0.0768(17) 0.0027(13) 0.0263(12) 0.0402(15)
    C10 0.0492(12) 0.0700(14) 0.0577(13) 0.0128(10) 0.0249(10) 0.0277(11)
    C11 0.0327(9) 0.0467(11) 0.0417(10) 0.0085(8) 0.0168(8) 0.0128(9)
    C12 0.0490(12) 0.0538(12) 0.0482(12) 0.0118(9) 0.0145(10) 0.0167(10)
    C13 0.0542(13) 0.0818(17) 0.0516(13) 0.0179(11) 0.0126(11) 0.0309(12)
    C14 0.0564(14) 0.1006(19) 0.0398(12) 0.0143(13) 0.0126(10) 0.0129(13)
    C15 0.0705(16) 0.0758(16) 0.0510(14) 0.0195(13) 0.0190(12) -0.0021(12)
    C16 0.0568(13) 0.0575(13) 0.0481(12) 0.0193(10) 0.0157(10) 0.0106(10)
    C17 0.0472(11) 0.0445(11) 0.0481(12) 0.0126(9) 0.0234(9) 0.0174(9)
    C18 0.0536(13) 0.0795(15) 0.0599(14) 0.0018(11) 0.0297(12) 0.0132(12)
    C19 0.0603(16) 0.109(2) 0.093(2) 0.0026(14) 0.0455(16) 0.0275(17)
    C20 0.087(2) 0.0910(19) 0.095(2) 0.0259(16) 0.0664(18) 0.0376(16)
    C21 0.0926(19) 0.0823(17) 0.0612(15) 0.0316(15) 0.0482(15) 0.0258(13)
    C22 0.0595(13) 0.0661(14) 0.0517(13) 0.0145(11) 0.0258(11) 0.0139(11)
    C23 0.094(2) 0.0927(19) 0.106(2) 0.0513(16) 0.0439(18) 0.0496(17)
    C24 0.096(2) 0.114(2) 0.124(3) 0.0217(17) 0.059(2) 0.0756(19)
_geom_special_details
;
All e.s.d.'s (except the e.s.d. in the dihedral angle between two l.s. planes)
are estimated using the full covariance matrix. The cell e.s.d.'s are taken
into account individually in the estimation of e.s.d.'s in distances, angles
and torsion angles; correlations between e.s.d.'s in cell parameters are only
used when they are defined by crystal symmetry. An approximate (isotropic)
treatment of cell e.s.d.'s is used for estimating e.s.d.'s involving l.s.
planes.
;
loop_
    _geom_bond_atom_site_label_1
    _geom_bond_atom_site_label_2
    _geom_bond_site_symmetry_2
    _geom_bond_distance
    _geom_bond_publ_flag
    C1 Si2 . 1.849(2) ?
    C1 H1A . 0.9600 ?
    C1 H1B . 0.9600 ?
    C1 H1C . 0.9600 ?
    Si2 O3 . 1.6379(14) ?
    Si2 C24 . 1.847(2) ?
    Si2 C23 . 1.850(2) ?
    O3 C4 . 1.425(2) ?
    C4 C5 . 1.535(2) ?
    C4 C17 . 1.541(2) ?
    C4 C11 . 1.541(2) ?
    C5 C10 . 1.382(3) ?
    C5 C6 . 1.383(3) ?
    C6 C7 . 1.388(3) ?
    C6 H6 . 0.9300 ?
    C7 C8 . 1.371(3) ?
    C7 H7 . 0.9300 ?
    C8 C9 . 1.365(3) ?
    C8 H8 . 0.9300 ?
    C9 C10 . 1.379(3) ?
    C9 H9 . 0.9300 ?
    C10 H10 . 0.9300 ?
    C11 C16 . 1.368(3) ?
    C11 C12 . 1.387(3) ?
    C12 C13 . 1.385(3) ?
    C12 H12 . 0.9300 ?
    C13 C14 . 1.360(3) ?
    C13 H13 . 0.9300 ?
    C14 C15 . 1.374(3) ?
    C14 H14 . 0.9300 ?
    C15 C16 . 1.385(3) ?
    C15 H15 . 0.9300 ?
    C16 H16 . 0.9300 ?
    C17 C18 . 1.378(3) ?
    C17 C22 . 1.389(3) ?
    C18 C19 . 1.384(3) ?
    C18 H18 . 0.9300 ?
    C19 C20 . 1.370(4) ?
    C19 H19 . 0.9300 ?
    C20 C21 . 1.358(3) ?
    C20 H20 . 0.9300 ?
    C21 C22 . 1.386(3) ?
    C21 H21 . 0.9300 ?
    C22 H22 . 0.9300 ?
    C23 H23A . 0.9600 ?
    C23 H23B . 0.9600 ?
    C23 H23C . 0.9600 ?
    C24 H24A . 0.9600 ?
    C24 H24B . 0.9600 ?
    C24 H24C . 0.9600 ?
loop_
    _geom_angle_atom_site_label_1
    _geom_angle_atom_site_label_2
    _geom_angle_atom_site_label_3
    _geom_angle_site_symmetry_1
    _geom_angle_site_symmetry_3
    _geom_angle
    _geom_angle_publ_flag
    Si2 C1 H1A . . 109.5 ?
    Si2 C1 H1B . . 109.5 ?
    H1A C1 H1B . . 109.5 ?
    Si2 C1 H1C . . 109.5 ?
    H1A C1 H1C . . 109.5 ?
    H1B C1 H1C . . 109.5 ?
    O3 Si2 C24 . . 111.11(11) ?
    O3 Si2 C1 . . 113.53(10) ?
    C24 Si2 C1 . . 110.11(14) ?
    O3 Si2 C23 . . 103.08(10) ?
    C24 Si2 C23 . . 110.57(13) ?
    C1 Si2 C23 . . 108.19(13) ?
    C4 O3 Si2 . . 139.79(11) ?
    O3 C4 C5 . . 109.22(14) ?
    O3 C4 C17 . . 108.41(14) ?
    C5 C4 C17 . . 113.56(14) ?
    O3 C4 C11 . . 106.13(13) ?
    C5 C4 C11 . . 107.71(14) ?
    C17 C4 C11 . . 111.54(14) ?
    C10 C5 C6 . . 117.68(18) ?
    C10 C5 C4 . . 119.62(17) ?
    C6 C5 C4 . . 122.50(16) ?
    C5 C6 C7 . . 120.7(2) ?
    C5 C6 H6 . . 119.6 ?
    C7 C6 H6 . . 119.6 ?
    C8 C7 C6 . . 120.4(2) ?
    C8 C7 H7 . . 119.8 ?
    C6 C7 H7 . . 119.8 ?
    C9 C8 C7 . . 119.5(2) ?
    C9 C8 H8 . . 120.2 ?
    C7 C8 H8 . . 120.2 ?
    C8 C9 C10 . . 120.2(2) ?
    C8 C9 H9 . . 119.9 ?
    C10 C9 H9 . . 119.9 ?
    C9 C10 C5 . . 121.5(2) ?
    C9 C10 H10 . . 119.2 ?
    C5 C10 H10 . . 119.2 ?
    C16 C11 C12 . . 117.98(18) ?
    C16 C11 C4 . . 121.40(17) ?
    C12 C11 C4 . . 120.62(16) ?
    C13 C12 C11 . . 121.0(2) ?
    C13 C12 H12 . . 119.5 ?
    C11 C12 H12 . . 119.5 ?
    C14 C13 C12 . . 120.3(2) ?
    C14 C13 H13 . . 119.9 ?
    C12 C13 H13 . . 119.9 ?
    C13 C14 C15 . . 119.3(2) ?
    C13 C14 H14 . . 120.4 ?
    C15 C14 H14 . . 120.4 ?
    C14 C15 C16 . . 120.5(2) ?
    C14 C15 H15 . . 119.7 ?
    C16 C15 H15 . . 119.7 ?
    C11 C16 C15 . . 120.9(2) ?
    C11 C16 H16 . . 119.6 ?
    C15 C16 H16 . . 119.6 ?
    C18 C17 C22 . . 117.47(17) ?
    C18 C17 C4 . . 121.84(17) ?
    C22 C17 C4 . . 120.50(17) ?
    C17 C18 C19 . . 121.2(2) ?
    C17 C18 H18 . . 119.4 ?
    C19 C18 H18 . . 119.4 ?
    C20 C19 C18 . . 120.3(2) ?
    C20 C19 H19 . . 119.9 ?
    C18 C19 H19 . . 119.9 ?
    C21 C20 C19 . . 119.6(2) ?
    C21 C20 H20 . . 120.2 ?
    C19 C20 H20 . . 120.2 ?
    C20 C21 C22 . . 120.4(2) ?
    C20 C21 H21 . . 119.8 ?
    C22 C21 H21 . . 119.8 ?
    C21 C22 C17 . . 121.0(2) ?
    C21 C22 H22 . . 119.5 ?
    C17 C22 H22 . . 119.5 ?
    Si2 C23 H23A . . 109.5 ?
    Si2 C23 H23B . . 109.5 ?
    H23A C23 H23B . . 109.5 ?
    Si2 C23 H23C . . 109.5 ?
    H23A C23 H23C . . 109.5 ?
    H23B C23 H23C . . 109.5 ?
    Si2 C24 H24A . . 109.5 ?
    Si2 C24 H24B . . 109.5 ?
    H24A C24 H24B . . 109.5 ?
    Si2 C24 H24C . . 109.5 ?
    H24A C24 H24C . . 109.5 ?
    H24B C24 H24C . . 109.5 ?
loop_
    _geom_torsion_atom_site_label_1
    _geom_torsion_atom_site_label_2
    _geom_torsion_atom_site_label_3
    _geom_torsion_atom_site_label_4
    _geom_torsion_site_symmetry_1
    _geom_torsion_site_symmetry_2
    _geom_torsion_site_symmetry_3
    _geom_torsion_site_symmetry_4
    _geom_torsion
    _geom_torsion_publ_flag
    C24 Si2 O3 C4 . . . . 78.0(2) ?
    C1 Si2 O3 C4 . . . . -46.8(2) ?
    C23 Si2 O3 C4 . . . . -163.56(18) ?
    Si2 O3 C4 C5 . . . . 74.6(2) ?
    Si2 O3 C4 C17 . . . . -49.6(2) ?
    Si2 O3 C4 C11 . . . . -169.49(13) ?
    O3 C4 C5 C10 . . . . 31.1(2) ?
    C17 C4 C5 C10 . . . . 152.18(17) ?
    C11 C4 C5 C10 . . . . -83.8(2) ?
    O3 C4 C5 C6 . . . . -154.17(17) ?
    C17 C4 C5 C6 . . . . -33.0(2) ?
    C11 C4 C5 C6 . . . . 91.0(2) ?
    C10 C5 C6 C7 . . . . -1.4(3) ?
    C4 C5 C6 C7 . . . . -176.2(2) ?
    C5 C6 C7 C8 . . . . 0.2(4) ?
    C6 C7 C8 C9 . . . . 0.6(4) ?
    C7 C8 C9 C10 . . . . -0.3(4) ?
    C8 C9 C10 C5 . . . . -0.9(4) ?
    C6 C5 C10 C9 . . . . 1.7(3) ?
    C4 C5 C10 C9 . . . . 176.73(19) ?
    O3 C4 C11 C16 . . . . 8.5(2) ?
    C5 C4 C11 C16 . . . . 125.35(18) ?
    C17 C4 C11 C16 . . . . -109.40(19) ?
    O3 C4 C11 C12 . . . . -171.17(15) ?
    C5 C4 C11 C12 . . . . -54.3(2) ?
    C17 C4 C11 C12 . . . . 71.0(2) ?
    C16 C11 C12 C13 . . . . 0.5(3) ?
    C4 C11 C12 C13 . . . . -179.80(17) ?
    C11 C12 C13 C14 . . . . -0.8(3) ?
    C12 C13 C14 C15 . . . . 0.6(3) ?
    C13 C14 C15 C16 . . . . -0.2(4) ?
    C12 C11 C16 C15 . . . . -0.1(3) ?
    C4 C11 C16 C15 . . . . -179.78(19) ?
    C14 C15 C16 C11 . . . . 0.0(3) ?
    O3 C4 C17 C18 . . . . -97.1(2) ?
    C5 C4 C17 C18 . . . . 141.27(19) ?
    C11 C4 C17 C18 . . . . 19.3(2) ?
    O3 C4 C17 C22 . . . . 77.7(2) ?
    C5 C4 C17 C22 . . . . -43.9(2) ?
    C11 C4 C17 C22 . . . . -165.84(18) ?
    C22 C17 C18 C19 . . . . -0.1(3) ?
    C4 C17 C18 C19 . . . . 174.9(2) ?
    C17 C18 C19 C20 . . . . -0.3(4) ?
    C18 C19 C20 C21 . . . . -0.3(4) ?
    C19 C20 C21 C22 . . . . 1.4(4) ?
    C20 C21 C22 C17 . . . . -1.8(3) ?
    C18 C17 C22 C21 . . . . 1.2(3) ?
    C4 C17 C22 C21 . . . . -173.86(19) ?
_iucr_refine_instructions_details
;
TITL GB12 in P-1
CELL  0.71073   9.7621  10.6324  10.7923  103.412  115.389   92.133
ZERR     2.00   0.0006   0.0005   0.0005    0.004    0.005    0.004
LATT   1
SFAC  C    H    O    SI
UNIT  44   48   2    2
MERG   2
OMIT    -3.00  52.00
FMAP   2
PLAN   10
ACTA
BOND   $H
CONF
LIST   4
L.S.   5
WGHT    0.060000    0.062900
FVAR       9.92869
C1    1    1.073855    0.766584    0.433061    11.00000    0.06201    0.11264 =
         0.05702    0.02618    0.00404    0.01038
AFIX 137
H1A   2    1.132643    0.812304    0.400433    11.00000   -1.50000
H1B   2    1.141002    0.728342    0.504523    11.00000   -1.50000
H1C   2    1.023047    0.826845    0.473039    11.00000   -1.50000
AFIX   0
SI2   4    0.929182    0.636139    0.281295    11.00000    0.04573    0.06366 =
         0.05480    0.03062    0.01699    0.01589
O3    3    0.828288    0.686720    0.141284    11.00000    0.04945    0.05122 =
         0.04410    0.01841    0.01328    0.01961
C4    1    0.746408    0.791574    0.105708    11.00000    0.03839    0.04220 =
         0.03901    0.01393    0.01505    0.01248
C5    1    0.861406    0.915509    0.150891    11.00000    0.04040    0.05263 =
         0.03274    0.01306    0.01224    0.00797
C6    1    0.826372    1.040060    0.182877    11.00000    0.06079    0.05185 =
         0.06347    0.01084    0.02938    0.00569
AFIX  43
H6    2    0.732139    1.050570    0.182690    11.00000   -1.20000
AFIX   0
C7    1    0.930326    1.149523    0.215250    11.00000    0.09325    0.05243 =
         0.07603    0.00741    0.04144   -0.00466
AFIX  43
H7    2    0.905427    1.232717    0.236882    11.00000   -1.20000
AFIX   0
C8    1    1.069502    1.135718    0.215522    11.00000    0.07108    0.08029 =
         0.06350    0.02030    0.02136   -0.01963
AFIX  43
H8    2    1.139403    1.209218    0.238143    11.00000   -1.20000
AFIX   0
C9    1    1.104754    1.013295    0.182348    11.00000    0.04900    0.09759 =
         0.07678    0.04016    0.02629    0.00272
AFIX  43
H9    2    1.198817    1.003311    0.181948    11.00000   -1.20000
AFIX   0
C10   1    1.001298    0.904417    0.149434    11.00000    0.04917    0.06996 =
         0.05773    0.02765    0.02486    0.01280
AFIX  43
H10   2    1.026253    0.821613    0.125710    11.00000   -1.20000
AFIX   0
C11   1    0.656061    0.752165   -0.058280    11.00000    0.03269    0.04672 =
         0.04168    0.01284    0.01675    0.00851
C12   1    0.580365    0.841100   -0.128903    11.00000    0.04897    0.05382 =
         0.04818    0.01665    0.01452    0.01178
AFIX  43
H12   2    0.584648    0.925303   -0.076535    11.00000   -1.20000
AFIX   0
C13   1    0.498535    0.806442   -0.276150    11.00000    0.05423    0.08176 =
         0.05158    0.03087    0.01262    0.01786
AFIX  43
H13   2    0.447402    0.866987   -0.321633    11.00000   -1.20000
AFIX   0
C14   1    0.492601    0.684260   -0.354561    11.00000    0.05638    0.10056 =
         0.03977    0.01295    0.01259    0.01430
AFIX  43
H14   2    0.438523    0.661167   -0.453525    11.00000   -1.20000
AFIX   0
C15   1    0.567349    0.595321   -0.286007    11.00000    0.07049    0.07578 =
         0.05102   -0.00214    0.01895    0.01952
AFIX  43
H15   2    0.563453    0.511500   -0.338963    11.00000   -1.20000
AFIX   0
C16   1    0.648488    0.629460   -0.138632    11.00000    0.05678    0.05755 =
         0.04808    0.01059    0.01569    0.01929
AFIX  43
H16   2    0.698467    0.568179   -0.093719    11.00000   -1.20000
AFIX   0
C17   1    0.638191    0.807473    0.176550    11.00000    0.04722    0.04450 =
         0.04811    0.01740    0.02342    0.01255
C18   1    0.485519    0.752481    0.103102    11.00000    0.05364    0.07946 =
         0.05995    0.01316    0.02969    0.00178
AFIX  43
H18   2    0.444165    0.710370    0.006172    11.00000   -1.20000
AFIX   0
C19   1    0.392567    0.758787    0.171003    11.00000    0.06032    0.10927 =
         0.09344    0.02753    0.04553    0.00255
AFIX  43
H19   2    0.289672    0.721420    0.119401    11.00000   -1.20000
AFIX   0
C20   1    0.451496    0.819832    0.313885    11.00000    0.08676    0.09103 =
         0.09542    0.03763    0.06636    0.02590
AFIX  43
H20   2    0.388796    0.824365    0.359250    11.00000   -1.20000
AFIX   0
C21   1    0.601955    0.873663    0.388845    11.00000    0.09260    0.08233 =
         0.06116    0.02575    0.04822    0.03160
AFIX  43
H21   2    0.642811    0.913514    0.486248    11.00000   -1.20000
AFIX   0
C22   1    0.695042    0.869570    0.321028    11.00000    0.05949    0.06612 =
         0.05170    0.01387    0.02579    0.01455
AFIX  43
H22   2    0.797171    0.909034    0.373114    11.00000   -1.20000
AFIX   0
C23   1    1.031575    0.515526    0.215846    11.00000    0.09357    0.09271 =
         0.10642    0.04958    0.04392    0.05130
AFIX 137
H23A  2    0.958410    0.449107    0.133950    11.00000   -1.50000
H23B  2    1.090257    0.475989    0.289672    11.00000   -1.50000
H23C  2    1.099184    0.558901    0.189958    11.00000   -1.50000
AFIX   0
C24   1    0.803399    0.556883    0.338492    11.00000    0.09558    0.11424 =
         0.12438    0.07564    0.05947    0.02166
AFIX 137
H24A  2    0.755799    0.621651    0.377211    11.00000   -1.50000
H24B  2    0.863420    0.515500    0.410011    11.00000   -1.50000
H24C  2    0.725618    0.492315    0.257974    11.00000   -1.50000
HKLF    4
END
;
data_global
_journal_date_recd_electronic     2011-12-16
_journal_date_accepted     2012-01-25
_journal_name_full     'Acta Crystallographica, Section E'
_journal_year     2012
_journal_volume     68
_journal_issue      2
_journal_page_first     o556
_journal_page_last     o556
_journal_paper_category     QO
_journal_paper_doi     10.1107/S1600536812003170
_journal_coeditor_code     GK2444
_publ_contact_author_name     'Gupta, Vivek K.'
_publ_contact_author_address
;
Post-Graduate Department of Physics and Electronics,
University of Jammu,
Jammu Tawi 180 006,
India
;
_publ_contact_author_email     'vivek_gupta2k2@hotmail.com'
_publ_contact_author_fax     '+911912432051'
_publ_contact_author_phone     '+919419102467'
_publ_section_title
;
Trimethyl(triphenylmethoxy)silane
;
loop_
    _publ_author_name
    _publ_author_footnote
    _publ_author_address
    'Anthal, Sumati' .
;
Post-Graduate Department of Physics and Electronics,
University of Jammu, Jammu Tawi 180 006, India
;
    'Banerjee, Bubun' .
;
Laboratory of Natural Products and Organic Synthesis, Department of Chemistry,
Visva-Bharati University, Santiniketan 731 235, West Bengal, India.
;
    'Brahmacharia, Goutam' .
;
Laboratory of Natural Products and Organic Synthesis, Department of Chemistry,
Visva-Bharati University, Santiniketan 731 235, West Bengal, India.
;
    'Kant, Rajni' .
;
Post-Graduate Department of Physics and Electronics,
University of Jammu, Jammu Tawi 180 006, India
;
    'Gupta, Vivek K.' .
;
Post-Graduate Department of Physics and Electronics,
University of Jammu, Jammu Tawi 180 006, India
;
