# Supplementary material for: Trimeth­yl(triphenyl­meth­oxy)silane
Source: Acta Crystallogr Sect E Struct Rep Online. 2012 Jan 31;68(Pt 2):o556. doi: 10.1107/S1600536812003170 (PMC3275290; doi:10.1107/S1600536812003170)
Supplement: Supplementary file 2 [file e-68-0o556-Isup2.hkl]

#
# h,k,l, Fc-squared, Fo-squared, sigma(Fo-squared) and status flag
#
data_I
_shelx_title ' GB12 in P-1'
_shelx_refln_list_code          4
_shelx_F_calc_maximum       98.14
_exptl_crystal_F_000       356.00
_reflns_d_resolution_high  0.8106
 
loop_
 _symmetry_equiv_pos_as_xyz
 'x, y, z'
 '-x, -y, -z'
 
_cell_length_a     9.7621
_cell_length_b    10.6324
_cell_length_c    10.7923
_cell_angle_alpha 103.412
_cell_angle_beta  115.389
_cell_angle_gamma  92.133
 
_shelx_F_squared_multiplier     1.000
 
loop_
 _refln_index_h
 _refln_index_k
 _refln_index_l
 _refln_F_squared_calc
 _refln_F_squared_meas
 _refln_F_squared_sigma
 _refln_observed_status
   2   0   0     3187.90     3318.91     14.20 o
   3   0   0       56.58       61.96      2.41 o
   4   0   0      188.68      203.68      7.07 o
   5   0   0       47.54       43.63      3.77 o
   6   0   0        2.04       -0.34      1.06 o
   7   0   0      151.45      152.46     15.27 o
   8   0   0       12.04       11.50      2.66 o
   9   0   0       31.72       28.27      3.27 o
  10   0   0        1.20        0.41      1.55 o
 -10   1   0        2.00        0.81      1.91 o
  -9   1   0        1.32        2.06      1.97 o
  -8   1   0       40.94       37.05      4.60 o
  -7   1   0       85.58       85.79      6.23 o
  -6   1   0      109.64      106.06      6.97 o
  -5   1   0      113.58      140.91      6.62 o
  -4   1   0        3.42        4.49      1.20 o
  -3   1   0       12.20       11.96      1.03 o
  -2   1   0      108.61      114.68      3.75 o
   2   1   0       32.19       37.38      1.42 o
   3   1   0        1.21        0.75      0.47 o
   4   1   0      279.37      310.01      7.09 o
   5   1   0       83.50       94.31      4.33 o
   6   1   0       18.23       19.51      2.35 o
   7   1   0       65.25       63.38      4.34 o
   8   1   0       38.60       42.02      4.74 o
   9   1   0        9.99       11.49      2.37 o
  10   1   0        4.99        4.37      2.13 o
 -10   2   0       56.46       56.67      6.68 o
  -9   2   0       88.24       86.07      7.46 o
  -8   2   0        9.39        7.47      2.07 o
  -7   2   0       11.19        8.28      2.19 o
  -6   2   0       90.18      101.16      6.20 o
  -5   2   0        0.12        1.20      1.01 o
  -4   2   0       20.33       21.35      1.92 o
  -3   2   0      160.68      174.58      3.49 o
  -2   2   0     2280.61     2366.43     20.73 o
  -1   2   0     2382.86     2198.34     11.05 o
   0   2   0     2295.61     2085.44      7.40 o
   1   2   0     3341.85     3217.11     18.26 o
   2   2   0      101.61      102.56      2.53 o
   3   2   0      124.44      128.23      4.21 o
   4   2   0        1.60        1.19      0.66 o
   5   2   0      208.97      219.91      6.87 o
   6   2   0       36.69       39.06      3.29 o
   7   2   0      239.32      230.68     11.66 o
   8   2   0       31.18       30.29      4.13 o
   9   2   0        0.10        1.10      1.33 o
  10   2   0        5.43        4.88      2.37 o
 -10   3   0        3.53        8.15      2.96 o
  -9   3   0       58.71       64.20      6.32 o
  -8   3   0       43.56       44.17      4.91 o
  -7   3   0       85.51       89.52      8.45 o
  -6   3   0        0.31        0.82      2.25 o
  -5   3   0       12.18       10.99      2.12 o
  -4   3   0       96.04      132.14      8.39 o
  -3   3   0      156.97      140.00      3.57 o
  -2   3   0      260.42      275.34      4.18 o
  -1   3   0     1955.48     1863.61     12.46 o
   0   3   0      811.92      785.47      5.10 o
   1   3   0        9.41       10.41      0.75 o
   2   3   0      195.98      216.96      4.43 o
   3   3   0     2134.79     2285.02     19.09 o
   4   3   0       92.39       91.21      4.25 o
   5   3   0      183.98      187.84      8.51 o
   6   3   0       25.52       27.30      2.85 o
   7   3   0        6.47        4.12      1.21 o
   8   3   0        7.39        4.33      1.64 o
   9   3   0        3.15        3.98      1.79 o
  10   3   0        1.54        0.81      1.86 o
 -10   4   0        1.35        0.58      2.31 o
  -9   4   0        0.39       -0.14      1.52 o
  -8   4   0       87.83       89.28      6.91 o
  -7   4   0       18.99       15.19      2.57 o
  -6   4   0       84.94       94.36      6.01 o
  -5   4   0        0.60        1.04      1.10 o
  -4   4   0      155.36      157.02      5.18 o
  -3   4   0        2.31        7.03      1.20 o
  -2   4   0      127.94      152.20      3.38 o
  -1   4   0      130.07      126.68      2.32 o
   0   4   0      304.09      288.32      4.06 o
   1   4   0       24.81       18.00      0.97 o
   2   4   0     1060.60     1108.14     11.46 o
   3   4   0      489.47      506.98      9.14 o
   4   4   0        1.21        0.09      0.90 o
   5   4   0        7.81        6.08      1.32 o
   6   4   0       81.68       79.40      5.01 o
   7   4   0        1.59       -1.04      1.21 o
   8   4   0       38.69       38.19      3.98 o
   9   4   0        3.85        5.59      2.42 o
 -10   5   0        5.18        2.82      2.11 o
  -9   5   0       43.42       36.40      4.92 o
  -8   5   0        8.20        6.29      1.88 o
  -7   5   0      118.81      118.08      7.53 o
  -6   5   0      405.27      434.25     12.94 o
  -5   5   0      208.77      214.65      6.83 o
  -4   5   0      157.37      145.36      5.33 o
  -3   5   0      275.99      275.29      6.78 o
  -2   5   0        2.87        6.33      1.09 o
  -1   5   0      841.59      885.61     11.88 o
   0   5   0       81.16       92.85      2.88 o
   1   5   0        1.87        0.45      0.31 o
   2   5   0       23.22       19.06      1.40 o
   3   5   0      267.90      289.81      9.57 o
   4   5   0        8.04        3.79      1.27 o
   5   5   0        1.92        0.64      1.07 o
   6   5   0       11.43       12.25      2.15 o
   7   5   0       21.18       18.21      2.70 o
   8   5   0        1.68        0.18      1.58 o
   9   5   0       11.01        9.98      4.73 o
 -10   6   0        1.46        2.12      1.94 o
  -9   6   0        0.83        0.65      2.05 o
  -8   6   0      109.65      113.21      7.85 o
  -7   6   0       68.50       61.93      5.53 o
  -6   6   0        0.50        5.42      3.30 o
  -5   6   0       44.50       40.72      3.16 o
  -4   6   0      355.55      373.72      8.92 o
  -3   6   0       22.97       24.78      1.44 o
  -2   6   0       53.03       46.24      1.63 o
  -1   6   0       22.29       18.08      1.61 o
   0   6   0       89.01       73.30      3.36 o
   1   6   0       26.88       23.37      2.65 o
   2   6   0       31.41       28.29      1.90 o
   3   6   0       71.91       77.20      3.31 o
   4   6   0      122.43      125.85      6.00 o
   5   6   0       51.52       45.01      3.93 o
   6   6   0       40.39       35.91      3.74 o
   7   6   0        0.43        1.12      1.31 o
   8   6   0        0.02       -1.24      1.27 o
  -9   7   0        2.27        0.20      3.01 o
  -8   7   0        0.89       -1.93      2.34 o
  -7   7   0       19.11       17.53      2.86 o
  -6   7   0        5.83        1.85      1.30 o
  -5   7   0        3.37        2.85      1.15 o
  -4   7   0       51.73       53.72      3.72 o
  -3   7   0      118.43      115.86      3.28 o
  -2   7   0        0.85        0.34      0.70 o
  -1   7   0      106.79      100.35      4.70 o
   0   7   0       69.78       73.53      4.85 o
   1   7   0        9.56        6.94      0.73 o
   2   7   0        7.57        6.76      1.08 o
   3   7   0        0.04       -1.48      1.86 o
   4   7   0        9.78       11.15      1.88 o
   5   7   0        1.87        1.95      1.14 o
   6   7   0        0.88       -1.39      1.42 o
   7   7   0       18.72       18.43      2.99 o
   8   7   0        8.74        5.42      1.89 o
  -9   8   0        0.38       -2.26      2.32 o
  -8   8   0        5.10        2.28      1.66 o
  -7   8   0       25.44       23.82      3.84 o
  -6   8   0       65.43       67.11      5.43 o
  -5   8   0       18.00       16.32      2.28 o
  -4   8   0       60.37       65.91      4.29 o
  -3   8   0      271.07      264.42     10.08 o
  -2   8   0        0.61        0.53      1.09 o
  -1   8   0        0.35        0.85      1.40 o
   0   8   0       39.68       37.94      3.95 o
   1   8   0      110.89      113.50      6.61 o
   2   8   0      151.91      148.73      7.74 o
   3   8   0       63.10       61.45      5.25 o
   4   8   0        0.61       -0.34      1.06 o
   5   8   0       26.91       22.61      2.62 o
   6   8   0        7.56        7.95      1.86 o
   7   8   0        9.19       10.02      2.17 o
  -8   9   0        4.93        4.59      3.15 o
  -7   9   0        0.11        0.44      1.51 o
  -6   9   0        4.57        6.17      1.79 o
  -5   9   0        8.12        5.82      1.97 o
  -4   9   0      137.13      136.46      6.29 o
  -3   9   0       21.80       25.48      2.94 o
  -2   9   0       48.54       44.08      3.66 o
  -1   9   0        0.07        0.52      1.72 o
   0   9   0        0.10        0.38      4.16 o
   1   9   0        8.06        4.81      2.77 o
   2   9   0        0.38       -0.34      2.49 o
   3   9   0       13.15       13.48      2.86 o
   4   9   0       23.58       22.95      3.10 o
   5   9   0        8.98        8.95      2.11 o
   6   9   0        0.07        0.30      1.27 o
  -8  10   0       48.52       76.42     10.97 o
  -7  10   0       23.26       27.84      6.81 o
  -6  10   0        1.49        3.67      1.95 o
  -5  10   0       10.74        4.40      3.43 o
  -4  10   0        0.03        0.16      1.41 o
  -3  10   0       47.52       48.23      4.13 o
  -2  10   0       10.74       12.15      2.58 o
  -1  10   0        3.92        6.10      3.96 o
   0  10   0        3.75        5.25      3.28 o
   1  10   0        1.50        4.18      2.28 o
   2  10   0        0.70        2.99      1.53 o
   3  10   0        2.56        4.21      2.09 o
   4  10   0        6.22        7.57      2.16 o
   5  10   0        0.29       -0.04      1.48 o
  -6  11   0        2.11        1.81      3.58 o
  -5  11   0        2.20        5.27      2.15 o
  -4  11   0        0.40        2.11      1.96 o
  -3  11   0        4.59       10.59      4.52 o
  -2  11   0        9.13        4.78      2.58 o
  -1  11   0       10.95        9.52      3.69 o
   0  11   0        0.59       -3.50      3.31 o
   1  11   0        0.02       -0.59      1.98 o
   2  11   0        2.68        5.80      3.51 o
   3  11   0        3.20        3.89      3.03 o
  -5  12   0        4.60        3.12      2.07 o
  -4  12   0       15.68       21.39      4.57 o
  -3  12   0        1.60        7.34      3.91 o
  -2  12   0        9.43       10.70      4.44 o
  -1  12   0        0.63        2.24      3.18 o
   0  12   0        1.65        3.65      3.04 o
   1  12   0        2.67        6.20      4.11 o
   2  12   0        0.73        0.25      2.42 o
  -2 -12   1        0.38       -0.76      2.94 o
  -1 -12   1        1.60        2.85      2.79 o
   0 -12   1        2.24        6.68      3.60 o
   1 -12   1       19.80       33.38      7.06 o
   2 -12   1        3.14        3.12      3.60 o
   3 -12   1        9.28       18.56      5.47 o
   4 -12   1        0.14       -0.17      2.52 o
   5 -12   1        4.92        7.85      4.46 o
  -4 -11   1        6.63        7.91      3.06 o
  -3 -11   1        8.75        9.52      2.83 o
  -2 -11   1        1.60        0.45      1.56 o
  -1 -11   1        1.57        2.90      4.84 o
   0 -11   1        4.81        8.65      3.18 o
   1 -11   1        4.11        3.85      3.96 o
   2 -11   1       22.24       21.68      3.56 o
   3 -11   1        2.42        3.04      2.17 o
   4 -11   1        9.65       12.16      3.14 o
   5 -11   1        4.99        5.36      1.96 o
   6 -11   1        9.71       13.82      3.49 o
  -5 -10   1        0.11        1.22      1.39 o
  -4 -10   1        0.28        0.65      1.46 o
  -3 -10   1        4.04       -0.14      1.76 o
  -2 -10   1       18.38       18.11      3.32 o
  -1 -10   1       76.68       82.67      6.57 o
   0 -10   1       15.84       12.42      2.70 o
   1 -10   1      104.82      104.23      7.30 o
   2 -10   1        4.50        8.42      2.01 o
   3 -10   1       23.46       22.86      3.01 o
   4 -10   1        1.18        2.19      1.90 o
   5 -10   1       18.37       23.30      4.55 o
   6 -10   1       11.15       13.94      4.46 o
   7 -10   1        3.46        7.10      4.33 o
  -6  -9   1        4.14        2.90      2.16 o
  -5  -9   1        7.49        7.26      1.96 o
  -4  -9   1        1.82        2.74      2.01 o
  -3  -9   1        0.32        1.72      2.16 o
  -2  -9   1        0.49        0.79      2.75 o
  -1  -9   1       18.13       15.38      2.93 o
   0  -9   1        2.22        2.10      6.00 o
   1  -9   1        1.84        0.62      1.45 o
   2  -9   1      300.40      298.82      9.25 o
   3  -9   1        6.50        4.31      1.37 o
   4  -9   1       16.52       20.15      3.40 o
   5  -9   1       28.53       26.92      3.08 o
   6  -9   1       38.72       42.33      4.05 o
   7  -9   1       30.07       38.18      5.00 o
   8  -9   1       14.11       18.25      3.70 o
  -7  -8   1        4.67        2.41      1.33 o
  -6  -8   1        0.15       -0.55      1.21 o
  -5  -8   1       50.14       53.79      4.49 o
  -4  -8   1       24.64       20.84      3.30 o
  -3  -8   1        9.26       10.73      2.40 o
  -2  -8   1       57.34       46.71      4.39 o
  -1  -8   1      154.02      145.14      7.36 o
   0  -8   1      258.65      250.15     10.06 o
   1  -8   1       18.27       18.78      2.36 o
   2  -8   1       70.07       59.79      4.09 o
   3  -8   1       79.51       88.66      6.03 o
   4  -8   1       39.40       43.99      3.66 o
   5  -8   1       91.61      100.09      5.63 o
   6  -8   1        5.12        3.02      1.47 o
   7  -8   1       11.60       10.36      3.05 o
   8  -8   1        0.14       -0.73      2.85 o
   9  -8   1       24.92       22.14      5.62 o
  -8  -7   1       11.09       11.67      2.45 o
  -7  -7   1        4.37        5.67      1.80 o
  -6  -7   1        2.03        2.91      1.18 o
  -5  -7   1        7.14        4.74      1.34 o
  -4  -7   1       85.29       89.42      5.04 o
  -3  -7   1        1.13        0.98      0.86 o
  -2  -7   1      421.83      408.48     13.85 o
  -1  -7   1       84.71       78.61      5.01 o
   0  -7   1        2.86        2.50      1.45 o
   1  -7   1       17.72       22.10      2.32 o
   2  -7   1        1.11       -0.04      0.77 o
   3  -7   1      157.04      160.79      6.17 o
   4  -7   1       80.58       88.16      4.74 o
   5  -7   1      125.33      126.16      5.94 o
   6  -7   1       25.78       27.62      5.16 o
   7  -7   1        2.74        0.34      1.83 o
   8  -7   1        2.94        1.15      1.66 o
   9  -7   1        4.62        1.00      2.01 o
  -9  -6   1        0.11        1.31      1.88 o
  -8  -6   1        1.65        3.99      1.47 o
  -7  -6   1       48.76       45.07      4.28 o
  -6  -6   1        6.78        9.12      1.90 o
  -5  -6   1       48.40       52.56      4.01 o
  -4  -6   1       69.64       67.57      4.21 o
  -3  -6   1       99.16       94.13      3.97 o
  -2  -6   1       22.06       18.83      1.59 o
  -1  -6   1      124.91      113.33      5.62 o
   0  -6   1       23.45       19.26      1.85 o
   1  -6   1       81.22       70.31      3.52 o
   2  -6   1      781.54      778.40     18.92 o
   3  -6   1       44.39       47.64      3.27 o
   4  -6   1       25.08       29.43      2.72 o
   5  -6   1      163.62      153.05     11.32 o
   6  -6   1      200.36      216.00     12.65 o
   7  -6   1       57.64       62.18      5.92 o
   8  -6   1       18.86       12.94      3.00 o
   9  -6   1        1.55        0.21      2.15 o
  -9  -5   1        0.14       -0.76      1.64 o
  -8  -5   1        0.67       -1.55      1.47 o
  -7  -5   1        0.70        0.30      1.10 o
  -6  -5   1       78.94       73.57      4.77 o
  -5  -5   1       85.57       79.51      4.59 o
  -4  -5   1      653.71      673.36     14.62 o
  -3  -5   1       98.83      105.43      3.59 o
  -2  -5   1      315.23      325.81      6.19 o
  -1  -5   1        8.07        6.10      0.82 o
   0  -5   1        6.94        5.99      0.82 o
   1  -5   1      202.91      205.28      5.32 o
   2  -5   1       46.09       59.66      3.17 o
   3  -5   1       21.67       17.39      2.19 o
   4  -5   1      480.16      510.85     10.41 o
   5  -5   1        0.06       -0.52      3.29 o
   6  -5   1        4.20        7.11      3.03 o
   7  -5   1       87.37       89.46      6.80 o
   8  -5   1       50.14       51.75      5.60 o
   9  -5   1        0.32       -0.52      1.76 o
  10  -5   1        8.95       13.36      3.62 o
 -10  -4   1        6.13        9.55      2.61 o
  -9  -4   1        2.98       -1.00      2.04 o
  -8  -4   1        0.16       -0.61      1.62 o
  -7  -4   1       62.64       58.46      4.37 o
  -6  -4   1       15.93       14.86      2.08 o
  -5  -4   1       90.68       81.97      4.38 o
  -4  -4   1      506.06      500.65      9.89 o
  -3  -4   1      459.31      482.89      8.15 o
  -2  -4   1      140.40      160.92      3.69 o
  -1  -4   1      192.17      195.80      3.74 o
   0  -4   1      199.12      189.36      3.13 o
   1  -4   1     1997.77     2038.14     25.20 o
   2  -4   1      345.51      369.36      7.40 o
   3  -4   1      197.38      172.79      5.40 o
   4  -4   1      473.77      487.21     12.30 o
   5  -4   1      220.03      239.81      9.34 o
   6  -4   1       14.03       12.21      2.52 o
   7  -4   1        6.19        4.46      1.89 o
   8  -4   1       34.86       31.07      4.50 o
   9  -4   1       12.95        8.91      2.57 o
  10  -4   1        2.71        3.27      2.16 o
 -10  -3   1        5.17        4.04      2.21 o
  -9  -3   1        4.34        3.93      1.91 o
  -8  -3   1       24.63       22.79      2.86 o
  -7  -3   1        7.09        3.99      1.24 o
  -6  -3   1        5.56        2.08      0.99 o
  -5  -3   1       14.90       16.85      1.93 o
  -4  -3   1       10.72        4.80      1.02 o
  -3  -3   1      916.68      964.57     13.68 o
  -2  -3   1      975.29     1006.94     10.58 o
  -1  -3   1        2.99        2.86      0.37 o
   0  -3   1      137.96      122.64      1.88 o
   1  -3   1     1820.11     1892.11      9.50 o
   2  -3   1       60.35       66.16      1.93 o
   3  -3   1       81.21       85.35      4.46 o
   4  -3   1      448.96      527.78     12.48 o
   5  -3   1      350.64      386.47     11.72 o
   6  -3   1        3.88        3.09      1.79 o
   7  -3   1       66.54       60.56      5.63 o
   8  -3   1        5.77        3.97      1.74 o
   9  -3   1        9.46        8.54      2.69 o
  10  -3   1        7.10        6.08      2.68 o
 -10  -2   1        1.01        3.52      2.04 o
  -9  -2   1       29.79       29.15      7.06 o
  -8  -2   1      167.70      165.57      7.19 o
  -7  -2   1       83.65       89.29      4.88 o
  -6  -2   1      199.77      184.01      6.66 o
  -5  -2   1      333.77      354.61     11.55 o
  -4  -2   1      121.24      128.90      4.37 o
  -3  -2   1      654.28      720.89      6.26 o
  -2  -2   1      931.25      886.45      6.28 o
  -1  -2   1     6737.45     6023.30     62.65 o
   0  -2   1       48.87       48.87      1.05 o
   1  -2   1     7183.81     7214.58     54.05 o
   2  -2   1      645.36      730.23     11.50 o
   3  -2   1      211.84      231.95      5.82 o
   4  -2   1      125.09      138.53      6.33 o
   5  -2   1       69.05       68.00      4.95 o
   6  -2   1      292.86      295.41     11.18 o
   7  -2   1      149.18      144.84      9.79 o
   8  -2   1      120.33      115.77      8.26 o
   9  -2   1       52.92       60.83      6.75 o
  10  -2   1       12.31       12.82      3.38 o
 -10  -1   1        3.01        2.22      2.11 o
  -9  -1   1       13.08       10.40      2.04 o
  -8  -1   1        0.04       -0.36      1.04 o
  -7  -1   1        3.64        3.16      1.21 o
  -6  -1   1       15.18       16.22      1.95 o
  -5  -1   1       97.05      108.07      4.31 o
  -4  -1   1      110.26      100.16      3.65 o
  -3  -1   1      333.98      365.43      4.59 o
  -2  -1   1     2043.62     1908.09     10.09 o
   1  -1   1      881.81      942.43      7.21 o
   2  -1   1       11.68       11.37      1.55 o
   3  -1   1      453.01      511.57     10.39 o
   4  -1   1        8.00       12.13      1.99 o
   5  -1   1      335.21      373.61     11.57 o
   6  -1   1        0.59        0.40      2.64 o
   7  -1   1       24.64       18.54      3.04 o
   8  -1   1       35.47       33.80      4.48 o
   9  -1   1      103.00      104.04      8.40 o
  10  -1   1       16.63       18.10      4.11 o
 -11   0   1       16.94       16.33      3.73 o
 -10   0   1       13.40        9.92      2.67 o
  -9   0   1       16.54       19.24      2.58 o
  -8   0   1       20.56       17.33      2.98 o
  -7   0   1        1.27        0.70      1.09 o
  -6   0   1       13.24       11.40      2.03 o
  -5   0   1      185.49      225.76     12.74 o
  -4   0   1      205.07      199.79      5.16 o
  -3   0   1     1397.10     1447.61     19.48 o
  -2   0   1     3613.05     3434.76     13.38 o
   1   0   1     1092.41     1181.78      8.49 o
   2   0   1      749.93      868.25     10.68 o
   3   0   1      165.84      180.76      6.41 o
   4   0   1        0.10       -0.42      1.00 o
   5   0   1        5.55        1.66      1.30 o
   6   0   1      143.36      142.69      8.83 o
   7   0   1       35.35       35.68      4.32 o
   8   0   1       33.68       28.29      4.15 o
   9   0   1        0.17        1.46      2.04 o
  10   0   1       52.71       66.47      7.36 o
 -11   1   1        5.46        3.76      2.33 o
 -10   1   1       12.18       13.73      4.10 o
  -9   1   1       28.88       31.84      4.33 o
  -8   1   1       79.47       75.36      6.22 o
  -7   1   1        1.06       -0.54      1.14 o
  -6   1   1       16.22       11.42      2.00 o
  -5   1   1      116.65      127.63      4.42 o
  -4   1   1        0.28        0.35      0.38 o
  -3   1   1       59.01       54.20      1.55 o
  -2   1   1      365.44      332.46      3.50 o
   1   1   1      226.80      203.49      3.10 o
   2   1   1      947.18     1080.86     15.33 o
   3   1   1      168.15      173.14      6.43 o
   4   1   1      115.11      137.33      6.51 o
   5   1   1        0.01       -0.15      1.26 o
   6   1   1       81.46       81.25      4.83 o
   7   1   1        4.42        2.88      1.14 o
   8   1   1       17.47       15.49      2.63 o
   9   1   1        0.09       -0.14      1.63 o
  10   1   1        0.97        0.80      1.89 o
 -11   2   1        5.86        6.62      2.33 o
 -10   2   1        5.82        3.96      4.80 o
  -9   2   1       72.78       83.81      7.03 o
  -8   2   1       80.47       79.99      6.13 o
  -7   2   1      121.92      118.03      6.81 o
  -6   2   1       77.46       83.59      6.59 o
  -5   2   1      295.14      326.15     10.69 o
  -4   2   1      264.14      294.58      6.15 o
  -3   2   1      661.62      724.47      5.19 o
  -2   2   1      802.52      784.43      6.95 o
  -1   2   1      850.37      773.22      6.30 o
   0   2   1      317.12      309.27      5.83 o
   1   2   1      444.06      396.37      5.17 o
   2   2   1      161.73      159.38      3.92 o
   3   2   1        0.17        0.70      0.67 o
   4   2   1       28.05       35.66      2.75 o
   5   2   1       52.92       48.94      3.54 o
   6   2   1       75.91       78.78      4.90 o
   7   2   1      221.28      220.08      8.69 o
   8   2   1       64.63       65.94      5.18 o
   9   2   1       16.54       18.42      2.97 o
 -11   3   1       25.73       29.18      4.87 o
 -10   3   1       47.42       49.60      5.82 o
  -9   3   1       39.14       39.05      4.85 o
  -8   3   1       16.95       18.74      3.31 o
  -7   3   1       96.55      103.34      6.43 o
  -6   3   1        1.22        2.37      1.28 o
  -5   3   1      353.49      372.33      9.65 o
  -4   3   1       10.80       12.20      0.97 o
  -3   3   1      566.88      597.77      5.20 o
  -2   3   1     1289.79     1246.20      8.77 o
  -1   3   1       31.23       28.96      1.14 o
   0   3   1        0.01        1.06      0.44 o
   1   3   1     1452.46     1502.80     13.85 o
   2   3   1      224.24      224.78      5.95 o
   3   3   1      110.48      100.84      4.36 o
   4   3   1        0.10        0.30      0.79 o
   5   3   1       36.14       31.34      2.97 o
   6   3   1      165.19      162.11      7.10 o
   7   3   1       35.91       31.04      3.40 o
   8   3   1        0.75       -0.90      1.25 o
   9   3   1        7.70       11.35      2.48 o
 -11   4   1        0.31       -0.75      1.65 o
 -10   4   1        5.68        9.87      2.80 o
  -9   4   1       43.80       43.07      4.94 o
  -8   4   1        9.22        7.53      1.99 o
  -7   4   1       15.62       11.05      3.23 o
  -6   4   1        4.33        4.06      1.41 o
  -5   4   1        8.04       10.00      1.38 o
  -4   4   1      174.55      176.13      4.04 o
  -3   4   1      263.70      268.35      5.21 o
  -2   4   1     1237.05     1293.52     13.44 o
  -1   4   1       78.54       83.08      1.69 o
   0   4   1      285.86      287.87      5.02 o
   1   4   1      126.55      119.45      3.79 o
   2   4   1      187.12      183.35      5.63 o
   3   4   1      269.28      294.39      7.82 o
   4   4   1      102.98      102.12      5.12 o
   5   4   1        9.04        8.50      1.77 o
   6   4   1        0.35       -0.36      1.19 o
   7   4   1        1.74        1.38      1.31 o
   8   4   1        0.06        0.31      1.45 o
   9   4   1        0.71       -0.70      1.56 o
 -10   5   1       10.27        9.62      2.73 o
  -9   5   1        0.04        0.88      2.08 o
  -8   5   1      111.92      120.44      7.48 o
  -7   5   1        1.22        1.22      1.54 o
  -6   5   1       93.18       91.69      4.50 o
  -5   5   1       23.71       23.80      2.25 o
  -4   5   1        3.66        3.98      0.94 o
  -3   5   1       91.87      105.21      2.72 o
  -2   5   1        0.69       -0.38      0.48 o
  -1   5   1      141.73      148.56      2.66 o
   0   5   1        0.39        0.68      0.99 o
   1   5   1      566.84      609.01      9.40 o
   2   5   1        0.25        1.19      0.89 o
   3   5   1        0.18       -0.23      1.02 o
   4   5   1        7.41        8.69      1.42 o
   5   5   1       23.06       22.08      2.78 o
   6   5   1       10.21       11.70      2.33 o
   7   5   1        1.14        1.03      1.52 o
   8   5   1       19.51       21.29      3.33 o
 -10   6   1        5.41        7.92      3.05 o
  -9   6   1        1.64        1.80      1.55 o
  -8   6   1       22.09       21.40      3.20 o
  -7   6   1      140.92      133.43     11.05 o
  -6   6   1      473.95      497.96     17.69 o
  -5   6   1        8.46        9.96      1.71 o
  -4   6   1        6.75        6.50      1.25 o
  -3   6   1        0.50        1.78      0.95 o
  -2   6   1        0.43        0.24      0.38 o
  -1   6   1      215.16      222.12      4.85 o
   0   6   1        4.58        4.86      0.94 o
   1   6   1      129.34      112.52      9.93 o
   2   6   1       93.79       93.96      3.39 o
   3   6   1       54.55       54.05      3.83 o
   4   6   1        4.40        4.59      1.46 o
   5   6   1        1.47        2.97      1.55 o
   6   6   1       76.62       78.94      5.66 o
   7   6   1        0.85       -0.10      1.37 o
   8   6   1        9.62       13.21      2.69 o
 -10   7   1       38.57       46.21      9.14 o
  -9   7   1        0.66       -2.55      2.02 o
  -8   7   1       31.25       29.26      3.97 o
  -7   7   1       32.64       25.24      2.79 o
  -6   7   1        9.30       10.67      1.93 o
  -5   7   1      165.58      172.25      6.45 o
  -4   7   1       37.53       33.16      2.64 o
  -3   7   1       90.87       87.48      2.76 o
  -2   7   1       16.48       15.39      1.27 o
  -1   7   1       43.00       44.34      2.65 o
   0   7   1       50.91       56.70      2.56 o
   1   7   1       13.27       12.19      3.08 o
   2   7   1       27.57       32.52      3.55 o
   3   7   1       31.34       33.80      2.74 o
   4   7   1        4.04        4.02      1.24 o
   5   7   1       15.13        9.73      1.91 o
   6   7   1        0.95        1.87      1.33 o
   7   7   1        1.11        1.05      1.61 o
  -9   8   1       43.89       50.99      8.80 o
  -8   8   1       12.80       12.00      4.37 o
  -7   8   1        1.84        1.28      1.13 o
  -6   8   1      115.08      123.12      8.63 o
  -5   8   1      138.60      133.20      7.29 o
  -4   8   1        9.68        9.01      2.48 o
  -3   8   1        0.10       -1.29      1.24 o
  -2   8   1       16.29       14.62      2.34 o
  -1   8   1      104.33      109.25      8.57 o
   0   8   1      242.69      251.61      9.63 o
   1   8   1      151.29      147.67      7.31 o
   2   8   1        1.74        2.89      1.69 o
   3   8   1        0.88        1.95      1.32 o
   4   8   1       30.50       30.65      3.12 o
   5   8   1        3.24        3.72      1.28 o
   6   8   1        7.71        8.61      2.23 o
  -8   9   1       36.53       35.01      7.47 o
  -7   9   1       10.83       13.15      2.99 o
  -6   9   1       15.28       18.41      5.55 o
  -5   9   1       74.45       74.74      6.47 o
  -4   9   1      143.34      123.85      8.15 o
  -3   9   1        0.40       -0.44      1.15 o
  -2   9   1       38.12       40.73      3.48 o
  -1   9   1       21.31       17.81      2.89 o
   0   9   1        8.25        6.44      2.22 o
   1   9   1       11.77       12.30      2.36 o
   2   9   1        6.89        9.23      2.67 o
   3   9   1        1.31        2.31      1.38 o
   4   9   1        0.37        0.71      1.42 o
   5   9   1        1.91        2.21      1.33 o
  -8  10   1        2.67        4.47      2.63 o
  -7  10   1       19.78       21.36      6.23 o
  -6  10   1        1.93        1.22      2.19 o
  -5  10   1       73.33       65.27      6.48 o
  -4  10   1       24.39       26.45      4.16 o
  -3  10   1        2.43        4.98      3.95 o
  -2  10   1        1.59        1.16      1.71 o
  -1  10   1        6.10        4.13      2.22 o
   0  10   1        6.26        3.32      2.55 o
   1  10   1        0.04       -1.03      2.82 o
   2  10   1       85.56       96.40     11.54 o
   3  10   1        0.07        0.23      1.94 o
   4  10   1        0.19        1.65      1.65 o
  -6  11   1        4.13        0.33      1.75 o
  -5  11   1        0.32        0.29      1.85 o
  -4  11   1       15.65       17.93      5.58 o
  -3  11   1        0.64        4.04      3.59 o
  -2  11   1        0.00        3.56      3.25 o
  -1  11   1        0.02       -0.14      1.85 o
   0  11   1        4.24        1.08      2.23 o
   1  11   1        1.19        2.04      2.96 o
   2  11   1        0.01        3.59      3.54 o
   3  11   1       36.30       41.71      6.18 o
  -4  12   1        1.00        9.34      4.05 o
  -3  12   1        9.82       13.14      4.92 o
  -2  12   1        2.97       -0.42      2.08 o
  -1  12   1        4.82        8.10      4.16 o
   0  12   1       10.71       17.92      5.75 o
   0 -13   2        1.43        2.94      3.05 o
   1 -13   2        2.10        5.47      3.09 o
   2 -13   2        3.04       12.67      5.25 o
  -3 -12   2        0.43        1.30      2.12 o
  -2 -12   2        0.34        1.89      4.73 o
  -1 -12   2       10.82        8.84      3.40 o
   0 -12   2       10.83       11.41      3.31 o
   1 -12   2        0.01       -2.18      1.99 o
   2 -12   2        0.40        2.57      3.16 o
   3 -12   2        5.51        8.33      4.24 o
   4 -12   2        9.67        9.16      4.40 o
   5 -12   2       14.55       16.40      5.74 o
  -5 -11   2        0.05       -0.59      1.81 o
  -4 -11   2        1.40        2.61      3.28 o
  -3 -11   2        0.76       -0.08      1.99 o
  -2 -11   2        0.82       -0.68      1.95 o
  -1 -11   2        3.85        2.47      2.97 o
   0 -11   2       33.70       36.44      4.77 o
   1 -11   2       18.68       20.61      3.70 o
   2 -11   2       14.96       17.38      3.43 o
   3 -11   2       10.89       11.69      3.19 o
   4 -11   2        1.14        0.58      2.37 o
   5 -11   2        4.65       11.54      4.13 o
   6 -11   2        1.47        3.13      2.17 o
  -6 -10   2       11.40       14.36      2.87 o
  -5 -10   2        0.80        1.66      1.99 o
  -4 -10   2        2.40        4.43      1.82 o
  -3 -10   2        5.19        2.71      1.73 o
  -2 -10   2        1.56       -0.07      2.82 o
  -1 -10   2        0.07        1.04      2.55 o
   0 -10   2        0.18       -0.42      2.16 o
   1 -10   2      238.64      240.06     11.12 o
   2 -10   2        2.38       -2.02      2.20 o
   3 -10   2       33.09       34.83      3.47 o
   4 -10   2        0.00        0.45      1.46 o
   5 -10   2        3.35        4.99      1.93 o
   6 -10   2        1.32        1.07      1.97 o
   7 -10   2        0.75        4.76      2.44 o
  -7  -9   2        1.17       -1.04      1.29 o
  -6  -9   2        0.10        0.04      1.47 o
  -5  -9   2       13.22       12.92      2.81 o
  -4  -9   2        0.29       -0.47      1.79 o
  -3  -9   2       29.34       25.04      3.31 o
  -2  -9   2       25.55       26.86      3.56 o
  -1  -9   2       14.74       18.83      3.78 o
   0  -9   2      428.56      429.39     22.76 o
   1  -9   2       22.12       25.55      3.63 o
   2  -9   2       24.01       17.59      2.68 o
   3  -9   2        2.79        0.58      1.42 o
   4  -9   2      100.24       97.77      4.91 o
   5  -9   2       24.67       28.19      3.31 o
   6  -9   2        3.46        2.21      1.60 o
   7  -9   2        2.84        1.85      1.83 o
   8  -9   2        3.63        3.04      1.94 o
  -8  -8   2       11.29       10.12      2.70 o
  -7  -8   2       10.51       12.62      2.18 o
  -6  -8   2       36.83       33.93      3.69 o
  -5  -8   2        1.51        1.32      1.48 o
  -4  -8   2        0.21        1.22      2.19 o
  -3  -8   2        8.86        6.41      4.18 o
  -2  -8   2      123.75      120.30      6.99 o
  -1  -8   2        0.45        0.31      1.46 o
   0  -8   2       50.96       51.29      4.67 o
   1  -8   2      544.18      516.03      8.70 o
   2  -8   2       18.66       11.31      1.85 o
   3  -8   2       90.80       90.58      4.95 o
   4  -8   2        7.02        8.34      1.89 o
   5  -8   2       95.36       92.81      5.48 o
   6  -8   2       57.80       56.09      5.48 o
   7  -8   2       14.95       14.40      5.08 o
   8  -8   2       34.47       34.03      7.21 o
  -8  -7   2        1.50        1.32      1.34 o
  -7  -7   2        1.45        1.56      1.26 o
  -6  -7   2        5.03        6.43      1.54 o
  -5  -7   2        9.33        9.50      3.86 o
  -4  -7   2        2.08        2.39      1.37 o
  -3  -7   2       83.72       86.30      2.90 o
  -2  -7   2        9.37       11.48      1.90 o
  -1  -7   2      100.65       92.81      5.67 o
   0  -7   2        4.86        2.90      1.18 o
   1  -7   2        1.13        2.51      0.91 o
   2  -7   2      454.77      447.29      9.80 o
   3  -7   2       24.37       25.37      3.68 o
   4  -7   2       58.80       57.59      4.00 o
   5  -7   2       54.10       52.04      7.48 o
   6  -7   2        4.95        1.42      2.35 o
   7  -7   2       40.52       39.05      5.31 o
   8  -7   2        2.22        5.30      2.18 o
   9  -7   2        6.77        4.88      2.31 o
  -9  -6   2        1.81        1.78      1.99 o
  -8  -6   2        0.61       -0.39      1.49 o
  -7  -6   2        0.88        1.15      1.27 o
  -6  -6   2       19.98       17.78      2.42 o
  -5  -6   2      183.12      170.09      6.74 o
  -4  -6   2      131.21      123.63      4.77 o
  -3  -6   2       86.17       78.05      2.82 o
  -2  -6   2       91.32       91.06      2.67 o
  -1  -6   2        4.76        4.26      0.65 o
   0  -6   2      248.43      246.29      4.17 o
   1  -6   2       76.61       70.63      3.46 o
   2  -6   2      160.81      157.77      6.06 o
   3  -6   2      888.93      951.03     21.79 o
   4  -6   2      327.81      330.20     11.45 o
   5  -6   2       45.90       40.59      4.38 o
   6  -6   2       10.98       10.65      3.79 o
   7  -6   2       77.92       73.29      6.77 o
   8  -6   2        0.21        0.58      1.55 o
   9  -6   2       12.32       11.29      4.20 o
 -10  -5   2        3.05        4.69      4.29 o
  -9  -5   2        5.76        3.07      2.52 o
  -8  -5   2        2.30        1.27      1.38 o
  -7  -5   2        5.07        3.97      1.31 o
  -6  -5   2       15.21       16.60      2.28 o
  -5  -5   2       12.35       13.39      2.00 o
  -4  -5   2       47.28       45.60      3.11 o
  -3  -5   2       47.81       43.35      2.10 o
  -2  -5   2       33.38       24.92      1.21 o
  -1  -5   2      116.09      109.05      2.85 o
   0  -5   2      698.60      643.03      6.32 o
   1  -5   2     1143.05     1127.74     16.24 o
   2  -5   2     1150.00     1310.70     19.54 o
   3  -5   2        6.09        4.86      1.60 o
   4  -5   2      488.74      496.32     13.78 o
   5  -5   2      246.78      249.80     16.64 o
   6  -5   2      287.59      303.37     12.29 o
   7  -5   2       10.59       10.78      2.78 o
   8  -5   2        0.60       -0.99      1.87 o
   9  -5   2        0.86       -0.60      2.03 o
 -10  -4   2        5.94        6.14      2.54 o
  -9  -4   2        1.23        0.62      2.04 o
  -8  -4   2       39.88       35.28      3.42 o
  -7  -4   2      179.81      185.09      7.52 o
  -6  -4   2      328.67      325.43      9.67 o
  -5  -4   2      215.56      194.54      6.33 o
  -4  -4   2       11.46       11.68      1.93 o
  -3  -4   2      702.38      790.07      7.65 o
  -2  -4   2      273.92      281.08      3.76 o
  -1  -4   2       41.08       43.32      1.12 o
   0  -4   2       66.57       59.48      2.29 o
   1  -4   2      302.85      300.85      8.26 o
   2  -4   2       82.84      114.02      4.45 o
   3  -4   2      397.36      478.40     12.03 o
   4  -4   2        0.00        0.40      1.34 o
   5  -4   2      162.42      165.73      8.30 o
   6  -4   2       74.18       70.86      5.96 o
   7  -4   2      165.14      158.39      9.51 o
   8  -4   2       14.49       12.20      3.18 o
   9  -4   2       15.21       16.13      3.51 o
 -10  -3   2        0.28       -0.94      1.92 o
  -9  -3   2        7.10        3.93      2.71 o
  -8  -3   2       59.23       56.62      4.14 o
  -7  -3   2      111.03      111.30      8.63 o
  -6  -3   2        7.82        7.52      1.86 o
  -5  -3   2      144.25      139.28      4.92 o
  -4  -3   2     1033.84     1091.29     11.72 o
  -3  -3   2      201.67      208.33      3.31 o
  -2  -3   2      106.48      107.74      2.01 o
  -1  -3   2      957.04      917.27     10.54 o
   0  -3   2     2173.56     2211.95     19.64 o
   1  -3   2     2099.71     2064.99     61.04 o
   2  -3   2        7.62       17.83      1.83 o
   3  -3   2      272.29      284.33      8.97 o
   4  -3   2      149.61      181.19      7.88 o
   5  -3   2       35.53       46.17      4.45 o
   6  -3   2       30.82       32.01      4.09 o
   7  -3   2        6.61        6.15      2.28 o
   8  -3   2      150.56      147.64      9.78 o
   9  -3   2       26.63       24.42      4.35 o
 -11  -2   2        0.15       -1.41      1.74 o
 -10  -2   2       31.77       34.73      5.03 o
  -9  -2   2        4.88        3.30      1.46 o
  -8  -2   2       20.93       21.12      2.51 o
  -7  -2   2        0.47        1.75      0.90 o
  -6  -2   2       50.76       44.95      2.93 o
  -5  -2   2       89.54       86.28      3.57 o
  -4  -2   2        6.70        5.30      0.96 o
  -3  -2   2     2344.58     2187.13      9.65 o
  -2  -2   2     1181.32     1121.25     10.35 o
  -1  -2   2     2767.20     2526.66     15.74 o
   0  -2   2       30.55       38.30      1.51 o
   1  -2   2     2261.36     2577.47     20.09 o
   2  -2   2       11.30       19.67      1.60 o
   3  -2   2       25.84       28.10      2.82 o
   4  -2   2       12.00       16.42      2.58 o
   5  -2   2       90.88       94.42      6.27 o
   6  -2   2        0.09        0.07      1.50 o
   7  -2   2       29.37       31.44      4.21 o
   8  -2   2       34.25       37.28      4.97 o
   9  -2   2       47.65       50.11      6.32 o
 -11  -1   2        0.00       -0.16      1.78 o
 -10  -1   2       17.35       18.52      3.62 o
  -9  -1   2       29.12       28.87      4.16 o
  -8  -1   2      245.35      270.66      8.28 o
  -7  -1   2       95.07       97.76      4.56 o
  -6  -1   2      485.77      493.76     11.63 o
  -5  -1   2      152.24      158.00      4.52 o
  -4  -1   2       41.64       40.82      1.94 o
  -3  -1   2     3623.83     3601.04     14.78 o
  -2  -1   2      202.08      178.59      2.27 o
  -1  -1   2      180.98      153.27      2.65 o
   0  -1   2        5.01        7.94      0.79 o
   1  -1   2      203.75      211.76      3.65 o
   2  -1   2        5.62        7.30      0.85 o
   3  -1   2      103.24      109.75      5.48 o
   4  -1   2      311.97      333.88     10.59 o
   5  -1   2       79.95       84.68      5.85 o
   6  -1   2      221.83      212.39     11.97 o
   7  -1   2       26.20       19.81      3.82 o
   8  -1   2      147.29      141.90      9.54 o
   9  -1   2       56.50       52.28      6.39 o
 -11   0   2        3.08        2.19      1.73 o
 -10   0   2        0.04       -0.68      2.33 o
  -9   0   2        0.15        0.03      1.29 o
  -8   0   2        4.33        3.50      1.17 o
  -7   0   2       36.60       41.78      4.14 o
  -6   0   2      204.96      202.56     12.35 o
  -5   0   2      209.14      229.94      6.02 o
  -4   0   2      350.45      383.13      6.23 o
  -3   0   2      922.30      885.85      6.70 o
  -2   0   2     6405.89     5826.87     47.90 o
  -1   0   2      266.45      261.67      2.02 o
   0   0   2     9631.79     9928.87     67.11 o
   1   0   2     1085.96     1131.76     10.86 o
   2   0   2        4.85       11.53      1.19 o
   3   0   2       96.56      100.80      5.31 o
   4   0   2       82.48       79.10      5.26 o
   5   0   2        2.47        1.43      2.51 o
   6   0   2        4.77        1.22      2.43 o
   7   0   2       29.35       24.86      3.80 o
   8   0   2       67.03       64.47      6.61 o
   9   0   2       42.09       40.85      4.47 o
 -11   1   2       10.12        9.48      2.67 o
 -10   1   2       25.77       23.48      3.96 o
  -9   1   2       30.24       31.19      6.02 o
  -8   1   2      127.21      128.49     11.10 o
  -7   1   2       34.93       35.09      2.68 o
  -6   1   2        0.74        1.48      0.70 o
  -5   1   2       25.51       27.87      1.60 o
  -4   1   2       44.98       47.88      1.59 o
  -3   1   2      609.27      576.45      4.44 o
  -2   1   2      793.55      722.73      7.49 o
  -1   1   2     1051.01      978.98      5.51 o
   0   1   2        6.69        6.39      0.78 o
   1   1   2      118.77      135.65      3.27 o
   2   1   2     1252.00     1392.74     21.36 o
   3   1   2       21.59       24.71      2.67 o
   4   1   2      665.37      731.01     16.19 o
   5   1   2       54.20       47.16      5.72 o
   6   1   2       56.35       54.29      4.38 o
   7   1   2        3.36        1.99      1.21 o
   8   1   2        7.16        5.74      1.81 o
   9   1   2       12.38       15.12      2.93 o
 -11   2   2       13.03       12.67      3.27 o
 -10   2   2       46.43       45.91      5.38 o
  -9   2   2       30.75       36.67      4.41 o
  -8   2   2       27.06       28.42      3.56 o
  -7   2   2       82.90       89.52      5.66 o
  -6   2   2       96.63      101.18      5.91 o
  -5   2   2      200.55      204.63      4.27 o
  -4   2   2       10.91        8.19      0.68 o
  -3   2   2      904.45      854.49      4.90 o
  -2   2   2      737.52      658.19      5.11 o
  -1   2   2      680.94      683.55      6.04 o
   0   2   2      692.14      724.43      8.79 o
   1   2   2      213.61      243.06      4.61 o
   2   2   2      421.74      451.79      8.51 o
   3   2   2        0.34        0.60      0.69 o
   4   2   2        2.26        2.13      1.11 o
   5   2   2      145.16      151.42      6.60 o
   6   2   2        8.71        5.68      1.67 o
   7   2   2        5.89        4.56      1.87 o
   8   2   2       35.17       34.52      4.09 o
   9   2   2        3.08        2.80      2.41 o
 -11   3   2        0.01        0.20      1.57 o
 -10   3   2        8.95        6.09      2.31 o
  -9   3   2      253.04      272.20     32.80 o
  -8   3   2        6.23        5.68      1.73 o
  -7   3   2       47.82       47.63      3.99 o
  -6   3   2       74.71       85.28      4.77 o
  -5   3   2       18.80       24.92      1.43 o
  -4   3   2      394.97      424.91      4.83 o
  -3   3   2       76.01       76.04      1.52 o
  -2   3   2      539.05      539.92      4.94 o
  -1   3   2       59.55       59.42      1.95 o
   0   3   2      422.38      422.65      5.80 o
   1   3   2      201.21      222.35      6.96 o
   2   3   2       94.61       92.30      4.03 o
   3   3   2      110.16      117.72      5.01 o
   4   3   2       17.61       15.69      2.11 o
   5   3   2        0.92        0.78      1.13 o
   6   3   2       22.35       24.43      3.11 o
   7   3   2       66.00       69.99      5.35 o
   8   3   2       26.81       29.98      3.85 o
 -11   4   2        6.37       10.45      4.22 o
 -10   4   2        2.74        3.56      1.75 o
  -9   4   2        6.72       10.94      2.64 o
  -8   4   2      153.57      164.71      8.17 o
  -7   4   2        2.30        3.35      1.52 o
  -6   4   2        6.28        4.32      1.06 o
  -5   4   2      414.43      423.35      6.32 o
  -4   4   2      190.82      184.76      4.65 o
  -3   4   2      186.14      179.51      2.71 o
  -2   4   2      258.94      244.55      3.38 o
  -1   4   2       16.37       15.14      0.80 o
   0   4   2     1225.74     1295.66     22.70 o
   1   4   2      385.26      399.01      8.75 o
   2   4   2      265.73      267.25      7.22 o
   3   4   2        2.78        2.41      1.06 o
   4   4   2       25.44       22.85      2.59 o
   5   4   2        0.02       -0.07      1.00 o
   6   4   2        0.49        0.05      1.26 o
   7   4   2        7.88        9.65      2.36 o
   8   4   2       16.45       16.51      3.08 o
 -11   5   2       37.59       53.99      8.77 o
 -10   5   2        4.74        6.72      4.84 o
  -9   5   2       25.39       23.34      3.49 o
  -8   5   2        2.59        2.54      1.50 o
  -7   5   2      113.68      116.10      5.43 o
  -6   5   2        0.68        0.37      0.81 o
  -5   5   2       87.12       92.17      4.12 o
  -4   5   2      170.84      163.34      3.65 o
  -3   5   2      458.52      452.24      8.79 o
  -2   5   2      413.20      398.82      8.65 o
  -1   5   2      152.53      165.39      3.32 o
   0   5   2       13.85       13.63      1.07 o
   1   5   2       51.31       57.52      2.71 o
   2   5   2       60.37       58.59      3.56 o
   3   5   2        0.08       -0.50      0.88 o
   4   5   2        6.79        7.52      1.70 o
   5   5   2       12.79       10.14      1.91 o
   6   5   2       21.92       25.64      3.33 o
   7   5   2        0.15       -0.54      1.17 o
   8   5   2        0.28       -0.60      1.60 o
 -10   6   2       42.33       50.40      6.38 o
  -9   6   2        2.20        2.71      3.29 o
  -8   6   2      104.59      117.09      7.51 o
  -7   6   2       63.01       72.14      4.41 o
  -6   6   2      239.51      245.79      7.56 o
  -5   6   2       47.64       54.75      3.31 o
  -4   6   2       13.25       10.54      1.10 o
  -3   6   2       24.94       20.22      1.10 o
  -2   6   2       81.06       74.16      2.48 o
  -1   6   2      241.33      231.34      5.42 o
   0   6   2      222.25      203.09      6.21 o
   1   6   2       77.97       76.83      3.69 o
   2   6   2       58.04       54.54      3.72 o
   3   6   2       28.67       30.58      3.01 o
   4   6   2       38.72       36.21      4.01 o
   5   6   2       16.09       15.46      2.60 o
   6   6   2        0.87        0.86      1.30 o
   7   6   2       28.62       33.58      4.23 o
 -10   7   2        2.94        5.04      3.30 o
  -9   7   2       27.76       27.75      6.32 o
  -8   7   2        6.98        3.45      2.33 o
  -7   7   2      156.44      174.85      9.34 o
  -6   7   2       11.53       13.56      1.98 o
  -5   7   2       20.45       17.08      1.98 o
  -4   7   2       56.02       56.37      2.27 o
  -3   7   2       50.49       42.44      1.55 o
  -2   7   2        3.36        2.43      0.61 o
  -1   7   2       70.77       73.65      2.62 o
   0   7   2       25.00       25.89      2.06 o
   1   7   2       15.64       19.16      2.44 o
   2   7   2       15.75       13.87      1.70 o
   3   7   2        6.12        3.48      1.14 o
   4   7   2        0.15        1.74      1.27 o
   5   7   2       21.18       22.70      3.14 o
   6   7   2       16.02       15.63      2.92 o
  -9   8   2        3.35       -1.56      3.47 o
  -8   8   2        0.95        1.06      1.52 o
  -7   8   2        1.16        1.16      1.61 o
  -6   8   2       97.05       78.22     13.39 o
  -5   8   2       17.19        5.56      4.17 o
  -4   8   2        6.17        5.72      3.85 o
  -3   8   2       17.89       19.25      4.92 o
  -2   8   2        0.30       -1.19      1.12 o
  -1   8   2       15.95       16.16      1.66 o
   0   8   2       89.56       89.07      5.41 o
   1   8   2      323.57      336.70     11.12 o
   2   8   2       18.24       20.38      2.59 o
   3   8   2       26.30       28.57      2.67 o
   4   8   2        5.84        5.51      1.44 o
   5   8   2        6.81        4.80      1.60 o
  -9   9   2        7.45        7.61      3.94 o
  -8   9   2        0.22        0.86      1.61 o
  -7   9   2        6.51        6.51      5.94 o
  -6   9   2        9.98        5.53      2.17 o
  -5   9   2       37.49       35.90      4.60 o
  -4   9   2        0.14       -1.63      1.94 o
  -3   9   2        3.63        6.36      2.19 o
  -2   9   2        0.03       -3.72      2.95 o
  -1   9   2        3.62        4.46      2.76 o
   0   9   2       99.00       91.43     10.16 o
   1   9   2        3.74        3.68      3.02 o
   2   9   2       19.40       20.24      3.87 o
   3   9   2        0.19        1.09      1.37 o
   4   9   2       20.52       24.23      4.37 o
   5   9   2       11.78       15.19      3.01 o
  -8  10   2       14.16       21.37      4.35 o
  -7  10   2       10.42       10.58      2.90 o
  -6  10   2        9.32        4.85      2.93 o
  -5  10   2        0.46        1.32      3.57 o
  -4  10   2       10.91        7.53      3.34 o
  -3  10   2        1.48        3.11      5.60 o
  -2  10   2       17.14       13.01      4.19 o
  -1  10   2        0.43       -0.11      1.74 o
   0  10   2        1.35        5.10      3.22 o
   1  10   2       29.61       33.94      7.14 o
   2  10   2        5.43        5.43      2.37 o
   3  10   2        0.02        2.34      2.17 o
  -6  11   2        2.29        7.99      2.99 o
  -5  11   2       17.85       22.76      4.59 o
  -4  11   2        0.00       -1.31      5.35 o
  -3  11   2        1.19       -0.52      2.57 o
  -2  11   2        2.38        2.19      2.14 o
  -1  11   2        1.10       -3.92      2.89 o
   0  11   2        1.35       -1.36      2.28 o
   1  11   2        0.94        7.60      4.37 o
   2  11   2       11.94       14.46      3.76 o
  -4  12   2       17.95       22.07      6.09 o
  -3  12   2        0.00       -3.41      2.80 o
  -2  12   2        1.74        3.86      3.61 o
  -1  12   2        0.11        1.59      3.00 o
   0 -13   3        2.81        7.62      4.76 o
   1 -13   3       10.21       18.63      6.29 o
  -3 -12   3        0.00        1.34      2.43 o
  -2 -12   3       31.09       36.58      5.56 o
  -1 -12   3        1.99        3.53      2.10 o
   0 -12   3        1.13        0.40      1.99 o
   1 -12   3        0.00        0.20      1.98 o
   2 -12   3       15.94       17.61      3.82 o
   3 -12   3        3.81        5.32      2.64 o
   4 -12   3        2.43        0.56      2.84 o
  -5 -11   3        0.09        0.07      2.97 o
  -4 -11   3       13.87       14.98      3.31 o
  -3 -11   3        0.64       -0.80      1.63 o
  -2 -11   3       10.19       14.94      4.72 o
  -1 -11   3       86.41       96.54      7.92 o
   0 -11   3        0.82       -0.06      2.01 o
   1 -11   3        3.57        5.69      3.10 o
   2 -11   3        2.07       -1.21      2.86 o
   3 -11   3       42.30       47.57      5.68 o
   4 -11   3        5.16        7.65      3.17 o
   5 -11   3        1.38        2.96      2.12 o
   6 -11   3       16.70       12.56      4.85 o
  -6 -10   3        2.86        4.75      2.12 o
  -5 -10   3        1.70        3.70      2.45 o
  -4 -10   3        6.61        3.30      3.20 o
  -3 -10   3       35.23       33.01      4.35 o
  -2 -10   3       14.48       15.24      3.18 o
  -1 -10   3      228.57      258.67     13.48 o
   0 -10   3      141.14      138.31      8.75 o
   1 -10   3        0.20       -0.05      3.00 o
   2 -10   3       22.41       19.44      2.64 o
   3 -10   3        0.36       -0.47      2.05 o
   4 -10   3        8.50        8.27      1.87 o
   5 -10   3        1.44        3.68      2.06 o
   6 -10   3        2.97        2.29      2.99 o
   7 -10   3        8.46       10.36      4.16 o
  -7  -9   3        1.68        3.09      1.58 o
  -6  -9   3        0.37       -0.53      1.75 o
  -5  -9   3        1.57        0.73      1.65 o
  -4  -9   3        2.87        3.56      2.08 o
  -3  -9   3        3.22       -0.08      1.76 o
  -2  -9   3       32.08       29.44      3.81 o
  -1  -9   3      133.00      132.25     15.53 o
   0  -9   3       91.95       95.47      8.36 o
   1  -9   3      214.26      206.11      7.45 o
   2  -9   3       11.15        7.52      2.34 o
   3  -9   3       60.36       73.38      4.79 o
   4  -9   3        0.02       -0.02      1.96 o
   5  -9   3        2.30        3.06      1.99 o
   6  -9   3        3.14       -0.70      2.00 o
   7  -9   3        6.83        8.32      3.03 o
  -8  -8   3        2.71        2.20      3.81 o
  -7  -8   3       18.16       19.97      3.02 o
  -6  -8   3       14.70       13.24      2.81 o
  -5  -8   3       52.17       48.91      5.84 o
  -4  -8   3       18.90       18.73      3.36 o
  -3  -8   3       60.03       59.29      4.94 o
  -2  -8   3       58.41       53.15      4.95 o
  -1  -8   3        9.78        9.17      1.15 o
   0  -8   3        3.15        3.76      1.80 o
   1  -8   3       24.11       26.31      2.19 o
   2  -8   3      207.14      208.64      7.18 o
   3  -8   3       62.71       64.63      4.33 o
   4  -8   3      109.17      108.47      5.77 o
   5  -8   3       15.95       18.73      4.78 o
   6  -8   3        5.49        4.27      3.11 o
   7  -8   3        2.99       12.32      4.88 o
   8  -8   3       12.53       10.52      4.90 o
  -9  -7   3        7.79       10.16      2.55 o
  -8  -7   3       30.30       40.18      4.45 o
  -7  -7   3       13.37       13.04      2.00 o
  -6  -7   3        1.85        1.96      1.38 o
  -5  -7   3       30.73       24.51      3.32 o
  -4  -7   3        7.04        5.98      1.82 o
  -3  -7   3        3.52        3.49      0.88 o
  -2  -7   3      184.79      183.62      4.53 o
  -1  -7   3       72.30       64.03      2.56 o
   0  -7   3        2.97        1.79      0.79 o
   1  -7   3      254.74      248.08      7.54 o
   2  -7   3      139.62      138.38      5.54 o
   3  -7   3       72.61       77.21      4.49 o
   4  -7   3      110.77      116.98     10.97 o
   5  -7   3       47.29       51.24      7.65 o
   6  -7   3       42.16       45.03      5.27 o
   7  -7   3       50.52       54.56      6.33 o
   8  -7   3        4.69        5.84      2.47 o
  -9  -6   3        4.04        2.51      1.94 o
  -8  -6   3        1.27        0.19      1.60 o
  -7  -6   3       53.45       52.97      3.61 o
  -6  -6   3        8.65        9.63      1.57 o
  -5  -6   3       15.37       14.40      2.41 o
  -4  -6   3        0.58       -0.31      0.91 o
  -3  -6   3        7.04        7.69      1.21 o
  -2  -6   3        6.93        6.09      0.74 o
  -1  -6   3       80.27       80.74      2.65 o
   0  -6   3       38.45       32.45      2.30 o
   1  -6   3       31.31       38.12      2.57 o
   2  -6   3      685.53      734.77     12.08 o
   3  -6   3       40.17       27.74      5.13 o
   4  -6   3       33.22       38.61      4.34 o
   5  -6   3       23.18       20.71      3.43 o
   6  -6   3        3.46        3.78      1.97 o
   7  -6   3        0.10        1.24      1.90 o
   8  -6   3        3.81        2.13      1.54 o
   9  -6   3        8.73        7.56      2.96 o
 -10  -5   3        6.36        6.41      3.09 o
  -9  -5   3        0.52       -2.38      1.99 o
  -8  -5   3        4.00        4.05      1.32 o
  -7  -5   3       29.66       30.24      2.96 o
  -6  -5   3       57.12       52.48      3.67 o
  -5  -5   3      139.02      135.94      5.47 o
  -4  -5   3      517.29      517.39      8.44 o
  -3  -5   3      108.54      112.00      3.34 o
  -2  -5   3      389.12      387.26      5.19 o
  -1  -5   3       48.78       39.57      1.38 o
   0  -5   3       48.91       42.49      3.34 o
   1  -5   3      286.54      313.49      6.73 o
   2  -5   3      247.22      258.41     12.30 o
   3  -5   3      197.66      182.17      6.84 o
   4  -5   3      217.85      225.35      9.84 o
   5  -5   3       37.26       40.70      5.96 o
   6  -5   3       60.75       63.01      8.07 o
   7  -5   3       49.46       48.32      5.60 o
   8  -5   3        1.09       -0.66      1.85 o
   9  -5   3       16.44       14.21      3.60 o
 -10  -4   3        0.42       -0.63      1.47 o
  -9  -4   3       13.47       12.13      3.14 o
  -8  -4   3       11.53       10.47      1.94 o
  -7  -4   3        0.03        0.82      1.04 o
  -6  -4   3        5.36        7.55      1.50 o
  -5  -4   3      244.97      238.85     11.16 o
  -4  -4   3       28.29       25.30      1.57 o
  -3  -4   3        3.01        1.76      0.46 o
  -2  -4   3      177.22      185.00      3.18 o
  -1  -4   3        2.71        4.57      0.77 o
   0  -4   3       60.84       58.60      2.20 o
   1  -4   3       56.27       69.34      4.29 o
   2  -4   3        6.30       10.15      9.61 o
   3  -4   3       42.04       42.54      4.06 o
   4  -4   3      420.63      408.77     13.02 o
   5  -4   3       90.59       87.28      6.38 o
   6  -4   3       60.37       60.89      5.83 o
   7  -4   3       36.79       36.93      5.00 o
   8  -4   3       13.40       10.35      3.39 o
   9  -4   3        0.32       -1.35      2.18 o
 -11  -3   3        6.49       10.33      3.33 o
 -10  -3   3        2.06        1.50      1.95 o
  -9  -3   3       13.08       11.94      2.79 o
  -8  -3   3        1.60        1.43      1.34 o
  -7  -3   3      334.42      335.72      9.91 o
  -6  -3   3      138.92      146.78      5.05 o
  -5  -3   3      178.19      170.35      5.13 o
  -4  -3   3     1144.99     1085.38     10.61 o
  -3  -3   3      860.21      833.87      6.57 o
  -2  -3   3      979.17      977.05      8.80 o
  -1  -3   3      173.63      158.17      3.67 o
   0  -3   3       33.19       28.69      1.59 o
   1  -3   3      418.64      405.85      9.93 o
   2  -3   3      663.80      724.91     11.77 o
   3  -3   3        0.42        1.67      1.54 o
   4  -3   3        8.48        3.07      2.95 o
   5  -3   3      120.86      117.87      7.59 o
   6  -3   3      227.40      223.91     11.02 o
   7  -3   3       31.40       27.66      4.17 o
   8  -3   3        1.72        1.23      1.78 o
   9  -3   3       47.49       48.56      6.42 o
 -11  -2   3        5.63        5.01      2.28 o
 -10  -2   3        0.05       -0.06      2.95 o
  -9  -2   3        1.16       -1.63      2.07 o
  -8  -2   3        5.58        5.98      1.54 o
  -7  -2   3       19.93       19.58      2.26 o
  -6  -2   3        0.01        0.19      0.67 o
  -5  -2   3     1437.68     1381.89     12.73 o
  -4  -2   3      495.48      443.53      9.33 o
  -3  -2   3       32.99       39.46      1.50 o
  -2  -2   3      969.37      933.73      6.31 o
  -1  -2   3     1862.54     1874.60     11.99 o
   0  -2   3     1771.21     1779.88     30.26 o
   1  -2   3      942.01     1015.18     15.23 o
   2  -2   3     1047.56     1098.38     17.14 o
   3  -2   3       15.58       20.42      2.68 o
   4  -2   3       10.46       13.61      2.57 o
   5  -2   3       81.39       80.58      6.11 o
   6  -2   3        9.54        8.16      2.24 o
   7  -2   3      209.08      209.53     11.53 o
   8  -2   3        9.32        7.07      2.50 o
   9  -2   3        2.07        4.10      2.42 o
 -11  -1   3        0.02       -0.12      1.66 o
 -10  -1   3        0.08       -1.70      1.81 o
  -9  -1   3       96.27       90.23      8.08 o
  -8  -1   3        6.59        7.08      3.03 o
  -7  -1   3       28.49       23.56      2.57 o
  -6  -1   3        7.47        7.76      1.06 o
  -5  -1   3       65.29       61.07      4.74 o
  -4  -1   3     1491.83     1472.03     13.20 o
  -3  -1   3     1093.28     1132.51      7.30 o
  -2  -1   3      547.62      472.34      4.44 o
  -1  -1   3     1410.55     1366.63     11.51 o
   0  -1   3     3759.01     3928.40     43.47 o
   1  -1   3      767.16      894.75     10.76 o
   2  -1   3       14.93       18.40      2.22 o
   3  -1   3      882.33      971.01     17.65 o
   4  -1   3      241.55      241.23      9.65 o
   5  -1   3       77.91       78.52      6.08 o
   6  -1   3       36.29       35.67      4.34 o
   7  -1   3       23.24       25.34      4.08 o
   8  -1   3       45.24       46.11      5.85 o
   9  -1   3        3.27        4.53      2.74 o
 -11   0   3       26.30       27.03      4.42 o
 -10   0   3       10.53        7.97      2.08 o
  -9   0   3       13.75       13.85      4.85 o
  -8   0   3      336.66      323.14      7.81 o
  -7   0   3        4.60        3.94      0.73 o
  -6   0   3        5.10        3.70      0.56 o
  -5   0   3      253.10      258.09      6.09 o
  -4   0   3     2919.20     2933.25     18.64 o
  -3   0   3       36.19       31.81      1.23 o
  -2   0   3       28.71       22.33      1.12 o
  -1   0   3     1612.20     1596.29      8.81 o
   0   0   3     1252.76     1356.86      9.80 o
   1   0   3     1306.97     1556.70     29.29 o
   2   0   3       35.14       43.78      3.41 o
   3   0   3      262.03      290.23      9.71 o
   4   0   3       16.22       19.49      2.90 o
   5   0   3      149.03      145.71      8.33 o
   6   0   3       61.56       52.65      5.41 o
   7   0   3       49.54       47.15      5.45 o
   8   0   3        0.21        3.24      1.76 o
   9   0   3        3.93        3.62      2.12 o
 -11   1   3        0.49        1.21      1.42 o
 -10   1   3       11.52       13.42      2.91 o
  -9   1   3       73.47       66.75      7.37 o
  -8   1   3      105.54      125.76      7.03 o
  -7   1   3       60.67       56.92      2.86 o
  -6   1   3       91.25       83.12      2.64 o
  -5   1   3       35.93       35.37      1.37 o
  -4   1   3      674.10      674.48     13.10 o
  -3   1   3       32.11       29.78      0.94 o
  -2   1   3        3.95        2.78      0.38 o
  -1   1   3      538.28      519.27      6.24 o
   0   1   3      144.97      142.74      2.97 o
   1   1   3       55.48       44.55      2.21 o
   2   1   3        6.07        4.90      1.35 o
   3   1   3       25.00       33.44      3.37 o
   4   1   3       86.05       94.69      6.26 o
   5   1   3       14.60       11.57      2.24 o
   6   1   3       13.13       10.28      2.03 o
   7   1   3        0.14        0.26      1.30 o
   8   1   3        2.40        2.51      1.60 o
 -11   2   3       10.11       11.23      2.96 o
 -10   2   3        3.16        2.23      2.91 o
  -9   2   3       73.38       66.77      6.54 o
  -8   2   3       40.19       40.16      3.96 o
  -7   2   3      194.59      202.38      7.27 o
  -6   2   3      206.95      202.78      6.59 o
  -5   2   3      241.40      227.92      3.90 o
  -4   2   3      314.13      307.02      4.64 o
  -3   2   3      922.63      910.30      9.81 o
  -2   2   3        3.48        2.75      0.39 o
  -1   2   3       89.82       85.73      3.33 o
   0   2   3      880.29     1014.07      8.97 o
   1   2   3      311.38      317.86      5.97 o
   2   2   3       89.79       80.63      3.96 o
   3   2   3      997.09     1003.52     15.35 o
   4   2   3       25.88       24.45      2.68 o
   5   2   3       22.84       19.61      2.63 o
   6   2   3       32.16       35.83      3.77 o
   7   2   3       69.19       75.36      5.73 o
   8   2   3       15.19       15.76      2.96 o
 -11   3   3       18.01       14.59      4.59 o
 -10   3   3       48.68       50.15      5.24 o
  -9   3   3        0.83        1.65      1.41 o
  -8   3   3        6.33        6.86      1.87 o
  -7   3   3        8.57        9.08      1.33 o
  -6   3   3        1.03        0.65      0.44 o
  -5   3   3      719.49      734.22      6.60 o
  -4   3   3        4.92        2.81      0.42 o
  -3   3   3      512.83      488.25      5.41 o
  -2   3   3      686.52      709.59      7.26 o
  -1   3   3      132.08      124.02      2.66 o
   0   3   3       47.62       49.65      2.09 o
   1   3   3       78.66       83.26      3.13 o
   2   3   3       15.89       22.06      2.21 o
   3   3   3      113.66      115.38      5.39 o
   4   3   3       56.30       53.67      4.00 o
   5   3   3       19.98       19.82      2.77 o
   6   3   3       36.97       38.99      3.97 o
   7   3   3        0.92        0.62      1.57 o
   8   3   3        0.63       -1.08      1.53 o
 -11   4   3        2.24        3.06      2.78 o
 -10   4   3        1.39        1.17      1.51 o
  -9   4   3       96.44      107.73      9.71 o
  -8   4   3        0.19        1.93      1.40 o
  -7   4   3       40.37       41.84      3.05 o
  -6   4   3      147.15      148.93      4.31 o
  -5   4   3      102.37      105.32      2.65 o
  -4   4   3      260.88      280.75      3.75 o
  -3   4   3        6.43        5.97      0.70 o
  -2   4   3     1078.36     1115.02     11.34 o
  -1   4   3        3.07        1.60      0.36 o
   0   4   3      282.85      275.87      5.06 o
   1   4   3       14.91       14.69      1.41 o
   2   4   3       83.46       81.39      4.31 o
   3   4   3       15.36       20.66      2.43 o
   4   4   3        2.04        0.27      1.33 o
   5   4   3       63.47       72.98      5.23 o
   6   4   3       25.76       28.14      3.44 o
   7   4   3        9.22       10.22      2.47 o
 -11   5   3        0.00        0.73      2.60 o
 -10   5   3        6.13        6.78      3.37 o
  -9   5   3        1.61        0.80      2.24 o
  -8   5   3       38.91       46.05      4.54 o
  -7   5   3       98.58       98.74      4.77 o
  -6   5   3       47.25       48.80      3.11 o
  -5   5   3      135.09      143.39      3.93 o
  -4   5   3        6.27        5.99      0.66 o
  -3   5   3        7.03        7.61      0.60 o
  -2   5   3      110.40      101.52      3.27 o
  -1   5   3      452.10      444.62     17.31 o
   0   5   3       93.27       87.53      2.58 o
   1   5   3        6.10        5.22      1.02 o
   2   5   3       82.74       86.32      4.71 o
   3   5   3      158.41      157.46      6.80 o
   4   5   3       32.97       24.45      4.14 o
   5   5   3       11.22        9.43      1.98 o
   6   5   3       22.69       27.18      3.58 o
   7   5   3        0.70       -0.33      1.77 o
 -10   6   3        0.24       -0.60      2.92 o
  -9   6   3       37.09       39.65      7.42 o
  -8   6   3      143.52      143.04      6.31 o
  -7   6   3       27.41       24.26      2.50 o
  -6   6   3       15.32       16.34      1.93 o
  -5   6   3        0.76        1.01      0.70 o
  -4   6   3       72.08       64.54      3.07 o
  -3   6   3        0.20        0.92      1.37 o
  -2   6   3      171.35      166.48      8.93 o
  -1   6   3       80.62       76.06      2.22 o
   0   6   3       25.53       25.42      1.55 o
   1   6   3       21.10       21.88      1.89 o
   2   6   3       72.23       74.65      4.53 o
   3   6   3       86.32       95.55      5.53 o
   4   6   3       86.27       80.81      9.60 o
   5   6   3       22.12       20.07      2.98 o
   6   6   3        2.87        1.93      1.47 o
 -10   7   3        3.58        3.68      3.16 o
  -9   7   3       26.61       29.50      6.86 o
  -8   7   3       56.96       49.42     11.06 o
  -7   7   3        2.64        0.74      1.19 o
  -6   7   3       38.13       34.45      4.11 o
  -5   7   3        0.21       -2.22      1.48 o
  -4   7   3       13.24       10.21      2.16 o
  -3   7   3       69.79       78.92      6.07 o
  -2   7   3       49.11       46.11      4.10 o
  -1   7   3       61.76       62.61      3.09 o
   0   7   3        5.45        4.15      1.33 o
   1   7   3        6.16        5.70      1.03 o
   2   7   3       93.44       87.43      4.24 o
   3   7   3       97.11      102.28      6.03 o
   4   7   3        0.81        1.21      1.02 o
   5   7   3        2.67        3.60      1.56 o
   6   7   3       24.03       22.54      3.53 o
  -9   8   3        0.49        7.08      4.21 o
  -8   8   3       74.29       78.59     14.80 o
  -7   8   3        0.39        0.80      1.63 o
  -6   8   3        3.36        0.72      2.06 o
  -5   8   3        6.63        3.97      1.69 o
  -4   8   3       17.82       14.87      3.02 o
  -3   8   3        3.73        4.33      2.97 o
  -2   8   3        3.66        2.33      1.15 o
  -1   8   3      156.67      159.56      8.37 o
   0   8   3       29.42       33.79      6.20 o
   1   8   3        2.01        3.06      2.16 o
   2   8   3        9.75        7.76      1.78 o
   3   8   3        2.73        2.57      2.12 o
   4   8   3       15.29       13.95      2.61 o
   5   8   3        1.95        0.62      1.58 o
  -9   9   3        0.07        3.43      3.49 o
  -8   9   3        1.30        5.15      2.32 o
  -7   9   3       19.22       15.83      3.31 o
  -6   9   3        2.48        1.85      2.29 o
  -5   9   3        0.65       -0.90      1.72 o
  -4   9   3        0.44        1.58      2.41 o
  -3   9   3        1.55        2.43      3.24 o
  -2   9   3        5.75        3.70      2.17 o
  -1   9   3        1.93        0.87      1.71 o
   0   9   3       15.15       14.95      4.61 o
   1   9   3       21.49       33.24      9.54 o
   2   9   3        1.04        2.45      1.68 o
   3   9   3        2.57        3.73      3.79 o
   4   9   3        0.16        0.30      3.55 o
  -7  10   3        1.43       -1.42      2.99 o
  -6  10   3       30.38       34.02      5.26 o
  -5  10   3       15.20       18.99      3.79 o
  -4  10   3        4.95        8.36      2.72 o
  -3  10   3       11.53       14.08      4.93 o
  -2  10   3        1.73        0.99      2.11 o
  -1  10   3        9.93        8.03      3.88 o
   0  10   3        6.73        8.10      2.58 o
   1  10   3        1.50        4.31      2.15 o
   2  10   3       17.45       18.09      3.93 o
  -6  11   3        3.40        4.04      2.18 o
  -5  11   3       11.46       19.86      4.23 o
  -4  11   3        0.08       -5.28      3.52 o
  -3  11   3        0.13       -4.99      3.33 o
  -2  11   3        0.42       -2.08      2.67 o
  -1  11   3        1.60        1.76      2.71 o
   0  11   3        1.77        0.10      1.75 o
  -1 -13   4        2.07        3.56      2.74 o
   0 -13   4        7.26       13.12      4.80 o
   1 -13   4        7.31       10.01      3.46 o
  -4 -12   4        6.00       10.87      3.46 o
  -3 -12   4        4.48        9.05      3.10 o
  -2 -12   4       28.05       25.18      4.45 o
  -1 -12   4        5.79        4.22      3.14 o
   0 -12   4        8.11        9.61      3.23 o
   1 -12   4       20.38       21.12      4.18 o
   2 -12   4        2.46        2.99      2.41 o
   3 -12   4       13.82       11.59      4.51 o
   4 -12   4        1.02        2.72      2.61 o
  -5 -11   4        1.16       -1.73      2.30 o
  -4 -11   4        3.46        8.13      2.86 o
  -3 -11   4       28.33       28.13      4.56 o
  -2 -11   4        3.90        5.67      4.17 o
  -1 -11   4        0.21        0.40      2.04 o
   0 -11   4        3.68        3.44      1.89 o
   1 -11   4        0.30        0.74      1.55 o
   2 -11   4       60.41       60.35      6.73 o
   3 -11   4        0.44        0.82      1.87 o
   4 -11   4        0.75       -1.48      3.34 o
   5 -11   4        0.51        1.49      2.62 o
  -7 -10   4        0.50        3.24      2.42 o
  -6 -10   4        1.70        3.45      2.55 o
  -5 -10   4       11.75        9.39      4.13 o
  -4 -10   4        1.87       -0.44      2.18 o
  -3 -10   4        1.17        3.23      2.01 o
  -2 -10   4       39.34       41.62      5.67 o
  -1 -10   4       22.27       16.84      3.35 o
   0 -10   4       14.48       12.04      2.93 o
   1 -10   4       99.94       93.48      7.36 o
   2 -10   4        0.01       -0.18      1.50 o
   3 -10   4       20.59       24.85      4.25 o
   4 -10   4        3.86        4.41      5.83 o
   5 -10   4        6.39        7.12      3.86 o
   6 -10   4       10.77        8.05      3.46 o
  -8  -9   4        1.67        1.77      2.13 o
  -7  -9   4        6.52        9.84      2.29 o
  -6  -9   4        0.06        4.08      1.91 o
  -5  -9   4        1.94        2.62      2.83 o
  -4  -9   4        1.05       -0.95      2.74 o
  -3  -9   4        0.02       -0.60      1.24 o
  -2  -9   4      158.94      162.35      8.96 o
  -1  -9   4      325.35      329.37     15.81 o
   0  -9   4      286.30      286.25     14.45 o
   1  -9   4        0.54        2.26      1.28 o
   2  -9   4       35.21       31.70      2.97 o
   3  -9   4       19.08       19.18      2.64 o
   4  -9   4        0.02        0.73      1.63 o
   5  -9   4       23.72       24.23      3.91 o
   6  -9   4        1.56       -0.96      2.07 o
   7  -9   4        4.06       10.14      4.96 o
  -8  -8   4       15.97       22.59      5.55 o
  -7  -8   4        1.71        1.02      1.44 o
  -6  -8   4       19.19       21.28      3.32 o
  -5  -8   4        0.28        0.70      1.28 o
  -4  -8   4        1.21        0.90      1.24 o
  -3  -8   4       23.32       22.52      2.29 o
  -2  -8   4       50.38       39.61      2.35 o
  -1  -8   4        0.12        0.50      1.19 o
   0  -8   4        8.33        8.22      1.30 o
   1  -8   4      320.20      305.92      6.87 o
   2  -8   4       11.42       13.18      2.03 o
   3  -8   4        0.47        0.28      3.30 o
   4  -8   4       13.60       15.63      4.07 o
   5  -8   4        1.34        1.55      3.14 o
   6  -8   4       31.24       27.35      6.54 o
   7  -8   4        3.24       11.73      5.25 o
  -9  -7   4        7.07        8.23      2.36 o
  -8  -7   4       16.10       17.11      3.57 o
  -7  -7   4        0.30       -0.06      1.90 o
  -6  -7   4       48.40       54.28      4.90 o
  -5  -7   4       30.66       27.19      3.40 o
  -4  -7   4       58.18       56.07      3.68 o
  -3  -7   4      126.45      128.42      3.97 o
  -2  -7   4        6.85        4.50      0.74 o
  -1  -7   4        8.36        8.02      0.96 o
   0  -7   4       95.42       93.51      3.44 o
   1  -7   4       45.03       38.14      2.73 o
   2  -7   4      162.67      164.51      6.13 o
   3  -7   4       44.12       36.99      5.96 o
   4  -7   4        0.01       -0.08      2.22 o
   5  -7   4      138.02      126.40      8.95 o
   6  -7   4        1.19       -0.23      3.54 o
   7  -7   4        1.49        4.63      3.27 o
   8  -7   4       16.99       21.00      4.42 o
 -10  -6   4        0.80        0.12      2.06 o
  -9  -6   4        6.07        5.44      1.87 o
  -8  -6   4       10.83       10.73      2.29 o
  -7  -6   4       35.63       36.33      2.95 o
  -6  -6   4        9.86        7.94      1.90 o
  -5  -6   4       30.01       33.93      2.82 o
  -4  -6   4        1.22        1.15      0.75 o
  -3  -6   4       28.61       29.01      1.83 o
  -2  -6   4       63.13       58.61      2.49 o
  -1  -6   4       33.61       30.04      2.42 o
   0  -6   4        2.70        3.33      0.71 o
   1  -6   4       83.69       76.03      3.56 o
   2  -6   4      186.74      160.31     12.23 o
   3  -6   4      370.79      347.48     12.84 o
   4  -6   4       70.05       61.03      5.70 o
   5  -6   4        0.15       -2.13      2.17 o
   6  -6   4       12.87        7.66      2.35 o
   7  -6   4        4.58        5.51      2.48 o
   8  -6   4       11.64       14.28      3.43 o
 -10  -5   4        2.05        0.14      1.57 o
  -9  -5   4        3.69        3.54      3.27 o
  -8  -5   4       53.13       55.28      6.80 o
  -7  -5   4        0.88        1.61      1.24 o
  -6  -5   4        2.80        0.40      1.28 o
  -5  -5   4        4.61        1.76      0.99 o
  -4  -5   4        0.08       -0.03      0.90 o
  -3  -5   4       25.49       26.83      2.17 o
  -2  -5   4      575.75      568.29      7.59 o
  -1  -5   4       21.29       17.32      1.84 o
   0  -5   4      956.70      979.02      9.99 o
   1  -5   4      275.71      275.90     14.10 o
   2  -5   4      269.91      298.72     10.81 o
   3  -5   4       15.07       23.26      3.50 o
   4  -5   4      148.18      137.51      8.24 o
   5  -5   4      156.86      140.38      8.92 o
   6  -5   4        3.76        5.45      2.31 o
   7  -5   4       35.55       32.04      4.95 o
   8  -5   4       12.75       13.98      3.48 o
 -11  -4   4       12.65       13.45      3.70 o
 -10  -4   4        2.22        1.53      1.92 o
  -9  -4   4       27.48       27.74      4.25 o
  -8  -4   4        4.81        4.03      1.86 o
  -7  -4   4      591.87      612.68     15.37 o
  -6  -4   4       85.47       72.45      3.07 o
  -5  -4   4        9.66        7.55      0.99 o
  -4  -4   4       81.16       82.35      2.93 o
  -3  -4   4        7.38        7.79      0.80 o
  -2  -4   4       12.05       10.82      1.00 o
  -1  -4   4       21.81       22.36      2.03 o
   0  -4   4       11.08        7.89      2.71 o
   1  -4   4      166.52      171.26      7.36 o
   2  -4   4      183.76      185.88      8.26 o
   3  -4   4        0.41        2.14      4.22 o
   4  -4   4        4.07        3.74      2.09 o
   5  -4   4      321.32      298.73     12.66 o
   6  -4   4       67.86       66.32      6.51 o
   7  -4   4        9.25        9.48      2.77 o
   8  -4   4       27.70       24.05      4.49 o
 -11  -3   4        4.44        3.70      1.69 o
 -10  -3   4        6.70        4.30      2.03 o
  -9  -3   4       37.04       33.17      4.54 o
  -8  -3   4      125.64      126.51      7.95 o
  -7  -3   4      395.64      365.83      8.99 o
  -6  -3   4      238.87      232.27      5.18 o
  -5  -3   4       11.84       10.28      0.91 o
  -4  -3   4       57.34       51.15      2.01 o
  -3  -3   4      313.77      297.98      4.47 o
  -2  -3   4        0.42        1.63      0.63 o
  -1  -3   4       25.78       28.96      1.86 o
   0  -3   4      464.05      455.27     10.57 o
   1  -3   4      152.94      166.82      7.01 o
   2  -3   4      116.51      116.30      5.14 o
   3  -3   4      278.49      279.50     10.42 o
   4  -3   4      213.49      219.22     13.13 o
   5  -3   4      205.89      211.01     10.60 o
   6  -3   4       69.67       75.04      6.85 o
   7  -3   4       41.27       34.55      5.00 o
   8  -3   4        7.74        6.84      2.60 o
 -11  -2   4        4.89        6.15      2.51 o
 -10  -2   4        8.72        7.37      2.39 o
  -9  -2   4       88.70       89.31      6.80 o
  -8  -2   4      198.34      193.24     13.62 o
  -7  -2   4      319.19      286.99      6.15 o
  -6  -2   4        3.61        5.49      1.31 o
  -5  -2   4      709.95      659.16     14.37 o
  -4  -2   4        0.50        0.53      0.31 o
  -3  -2   4      692.90      681.04      6.21 o
  -2  -2   4       88.25       89.86      2.19 o
  -1  -2   4        3.25        4.99      0.69 o
   0  -2   4      188.98      211.17      7.56 o
   1  -2   4       20.25       23.32      2.58 o
   2  -2   4        1.04        1.37      1.31 o
   3  -2   4       99.23       95.12      6.09 o
   4  -2   4       14.91       16.49      2.81 o
   5  -2   4      155.47      167.11      9.40 o
   6  -2   4        0.06       -0.59      1.69 o
   7  -2   4        0.09       -0.37      3.27 o
   8  -2   4        2.69        1.06      4.38 o
 -11  -1   4        8.58        5.81      2.01 o
 -10  -1   4        0.08       -0.34      2.01 o
  -9  -1   4       12.67       15.09      2.87 o
  -8  -1   4      222.72      241.61     13.12 o
  -7  -1   4        7.59        6.55      1.47 o
  -6  -1   4      960.50      916.26     20.51 o
  -5  -1   4        8.67       10.47      1.36 o
  -4  -1   4      802.25      897.20     15.11 o
  -3  -1   4       59.09       53.80      1.95 o
  -2  -1   4       73.27       72.22      1.76 o
  -1  -1   4       13.21       13.87      1.01 o
   0  -1   4      100.57       95.66      3.15 o
   1  -1   4     1667.22     1836.11     39.49 o
   2  -1   4       94.75       91.63      5.32 o
   3  -1   4        0.39       -1.83      1.96 o
   4  -1   4       15.76       19.30      3.07 o
   5  -1   4      101.88       96.72      7.17 o
   6  -1   4       64.68       63.80      6.18 o
   7  -1   4       10.74       10.17      2.35 o
   8  -1   4        0.97        1.17      2.29 o
 -11   0   4        2.04        1.72      1.47 o
 -10   0   4        0.10       -0.89      1.27 o
  -9   0   4       56.55       53.33      5.03 o
  -8   0   4      109.18      105.23      9.36 o
  -7   0   4        6.33        7.38      1.51 o
  -6   0   4      483.23      488.07     11.49 o
  -5   0   4     1331.19     1381.20     15.94 o
  -4   0   4      830.67      848.10      8.55 o
  -3   0   4       65.82       62.97      2.34 o
  -2   0   4       22.04       21.42      1.21 o
  -1   0   4      590.71      644.95      7.86 o
   0   0   4      923.09     1038.56     10.99 o
   1   0   4      402.65      409.08     10.11 o
   2   0   4      785.15      847.10     16.31 o
   3   0   4      142.59      135.29      7.53 o
   4   0   4      288.84      289.82     11.43 o
   5   0   4       12.10        8.21      2.22 o
   6   0   4       29.63       33.11      4.42 o
   7   0   4       68.39       64.80      6.77 o
   8   0   4       32.69       37.41      4.42 o
 -11   1   4        0.06       -0.01      2.58 o
 -10   1   4       39.57       40.17      4.49 o
  -9   1   4        4.99        4.45      1.57 o
  -8   1   4      191.87      177.47     13.31 o
  -7   1   4        0.00        0.04      0.55 o
  -6   1   4       41.20       37.80      2.60 o
  -5   1   4       48.06       53.43      3.85 o
  -4   1   4      755.65      791.40     13.38 o
  -3   1   4        1.43        1.44      0.55 o
  -2   1   4        1.75        2.10      0.39 o
  -1   1   4       13.11       13.56      0.92 o
   0   1   4      306.72      373.45      5.48 o
   1   1   4      189.95      224.81      7.60 o
   2   1   4      277.86      297.18      9.71 o
   3   1   4      172.57      157.04      7.81 o
   4   1   4        3.42        3.25      1.63 o
   5   1   4      102.40       98.64      5.99 o
   6   1   4       25.70       24.41      3.18 o
   7   1   4       20.65       18.81      2.99 o
   8   1   4        0.02       -0.63      1.66 o
 -11   2   4        1.73        2.01      2.61 o
 -10   2   4        1.43        0.30      1.45 o
  -9   2   4        1.83        0.52      2.35 o
  -8   2   4       13.13       15.31      2.36 o
  -7   2   4      104.51      101.28      4.94 o
  -6   2   4        4.83        3.73      0.48 o
  -5   2   4      114.71      100.28      4.56 o
  -4   2   4       30.98       35.71      1.44 o
  -3   2   4      842.93      837.06      8.75 o
  -2   2   4        0.02       -0.09      0.31 o
  -1   2   4      585.20      647.21      6.17 o
   0   2   4      116.67      124.62      3.59 o
   1   2   4       77.22       76.29      3.81 o
   2   2   4       77.19       74.65      4.18 o
   3   2   4       14.77       17.78      2.23 o
   4   2   4       80.73       83.22      5.58 o
   5   2   4       15.90       17.52      2.66 o
   6   2   4        0.45       -0.36      1.51 o
   7   2   4        3.17        4.05      1.83 o
   8   2   4        5.17        4.12      3.04 o
 -11   3   4        0.51        0.76      1.91 o
 -10   3   4        0.02       -1.20      1.70 o
  -9   3   4       27.19       27.23      3.36 o
  -8   3   4        0.16        0.61      0.83 o
  -7   3   4       33.83       28.09      1.83 o
  -6   3   4      241.91      243.09      5.08 o
  -5   3   4       25.59       28.75      1.44 o
  -4   3   4      335.81      327.89      9.08 o
  -3   3   4        0.12        0.22      0.41 o
  -2   3   4       11.27        9.59      1.07 o
  -1   3   4        5.74        3.73      0.52 o
   0   3   4      185.28      204.62      5.72 o
   1   3   4       16.90       12.87      1.65 o
   2   3   4       36.77       37.68      3.06 o
   3   3   4      345.66      333.15      9.72 o
   4   3   4       11.71       12.16      2.15 o
   5   3   4       17.69       19.85      2.90 o
   6   3   4       41.61       47.17      4.62 o
   7   3   4       20.58       24.47      3.56 o
 -11   4   4       12.57       17.02      4.78 o
 -10   4   4        3.94        2.50      1.52 o
  -9   4   4        0.05       -1.71      1.53 o
  -8   4   4        6.01        4.16      1.77 o
  -7   4   4       37.71       31.60      3.17 o
  -6   4   4      131.49      113.66      3.60 o
  -5   4   4      252.99      230.51      4.42 o
  -4   4   4       52.16       43.55      1.91 o
  -3   4   4       54.64       62.57      2.51 o
  -2   4   4      132.65      147.90      4.13 o
  -1   4   4       25.93       20.68      1.30 o
   0   4   4        1.73        2.85      0.71 o
   1   4   4      126.16      126.35      5.18 o
   2   4   4        4.61        5.07      1.36 o
   3   4   4       23.51       18.82      2.49 o
   4   4   4      149.58      146.82      9.25 o
   5   4   4        0.60       -0.94      1.24 o
   6   4   4        1.36        2.35      1.56 o
   7   4   4        0.01        0.40      1.60 o
 -11   5   4        3.57        2.95      2.48 o
 -10   5   4       56.02       61.69      9.47 o
  -9   5   4        1.74       -0.13      1.70 o
  -8   5   4       21.32       21.79      2.98 o
  -7   5   4      121.72      130.09      5.16 o
  -6   5   4      120.70      130.83      4.58 o
  -5   5   4        5.57        5.38      0.62 o
  -4   5   4       24.34       21.65      1.61 o
  -3   5   4      450.84      465.07      7.95 o
  -2   5   4      463.47      473.74      9.10 o
  -1   5   4        6.56        5.86      0.64 o
   0   5   4       12.80       11.89      1.26 o
   1   5   4       10.32        6.70      1.35 o
   2   5   4      214.88      224.11      7.85 o
   3   5   4      130.97      122.11      6.29 o
   4   5   4       56.06       55.72      7.91 o
   5   5   4       19.34       20.89      3.06 o
   6   5   4       20.57       25.44      4.02 o
 -10   6   4       19.84       24.12      6.42 o
  -9   6   4       67.80       86.59     11.42 o
  -8   6   4       23.52       16.25      3.09 o
  -7   6   4        1.86        3.44      1.44 o
  -6   6   4        4.98        3.73      1.59 o
  -5   6   4        0.28       -1.44      1.78 o
  -4   6   4        1.19        1.65      0.79 o
  -3   6   4       15.84       18.32      2.03 o
  -2   6   4      101.79       99.86      3.91 o
  -1   6   4      149.05      144.91      8.53 o
   0   6   4       22.63       27.48      1.77 o
   1   6   4      106.08       96.75      8.04 o
   2   6   4        1.15       -0.14      1.17 o
   3   6   4       18.85       14.23      2.27 o
   4   6   4        8.70        4.97      1.60 o
   5   6   4        5.20        3.42      1.32 o
 -10   7   4       16.54       15.22      5.62 o
  -9   7   4       33.80       36.72      7.51 o
  -8   7   4        6.56        5.66      1.92 o
  -7   7   4        6.90        5.03      2.07 o
  -6   7   4       10.38        5.63      1.70 o
  -5   7   4       51.93       49.89      5.75 o
  -4   7   4       12.28       14.34      3.03 o
  -3   7   4        5.23        5.67      1.18 o
  -2   7   4        8.23        8.78      2.08 o
  -1   7   4        5.49        5.78      1.62 o
   0   7   4        5.99        4.30      1.49 o
   1   7   4        7.80        3.30      1.22 o
   2   7   4       14.55       14.67      2.28 o
   3   7   4        0.55       -0.38      1.02 o
   4   7   4       10.11       11.35      2.18 o
   5   7   4        0.03       -2.12      1.51 o
  -9   8   4        6.88        8.71      4.76 o
  -8   8   4        3.38        2.65      1.71 o
  -7   8   4        1.20       -0.68      4.17 o
  -6   8   4        0.12       -0.71      1.30 o
  -5   8   4        3.31        2.83      1.69 o
  -4   8   4       28.12       31.78      4.54 o
  -3   8   4      102.67      100.13      6.23 o
  -2   8   4        7.17        7.54      1.72 o
  -1   8   4       30.15       25.98      3.76 o
   0   8   4       41.87       42.85      4.90 o
   1   8   4       70.93       78.29      6.92 o
   2   8   4        3.21        2.96      1.68 o
   3   8   4        7.30        7.91      2.71 o
   4   8   4        0.07        2.13      2.35 o
  -8   9   4        3.79        3.37      2.21 o
  -7   9   4        1.52        0.57      1.62 o
  -6   9   4        3.10        1.85      1.59 o
  -5   9   4        8.52        9.48      2.63 o
  -4   9   4        4.61        4.23      8.85 o
  -3   9   4        2.29        1.70      2.16 o
  -2   9   4       41.56       36.34      6.84 o
  -1   9   4        2.15        1.54      1.26 o
   0   9   4       15.70       16.90      3.48 o
   1   9   4        0.17        1.70      2.03 o
   2   9   4        0.87       -0.37      1.77 o
   3   9   4        0.23        1.16      2.16 o
  -7  10   4        4.54        6.78      2.78 o
  -6  10   4        1.83        1.29      2.96 o
  -5  10   4        0.31        1.74      1.98 o
  -4  10   4        0.15       -0.83      1.95 o
  -3  10   4        5.50        1.94      2.09 o
  -2  10   4        7.18       10.78      3.94 o
  -1  10   4       14.30       17.56      3.42 o
   0  10   4        2.26        4.36      2.21 o
   1  10   4        6.53        4.91      2.54 o
  -5  11   4        2.96        3.86      8.51 o
  -4  11   4        0.04       -3.24      3.91 o
  -3  11   4        0.48        2.15      2.10 o
  -2  11   4        8.72        6.32      4.20 o
  -4 -12   5       21.84       33.47      5.22 o
  -3 -12   5        5.10        9.68      2.80 o
  -2 -12   5        7.39       12.08      3.59 o
  -1 -12   5        0.09        0.22      2.11 o
   0 -12   5        0.46        1.42      2.84 o
   1 -12   5        0.27       -0.54      2.83 o
   2 -12   5        5.83        6.53      3.08 o
   3 -12   5        0.17       -1.79      3.25 o
  -6 -11   5        0.08       -0.45      3.09 o
  -5 -11   5        1.73        1.56      2.01 o
  -4 -11   5        0.35        1.16      1.61 o
  -3 -11   5       23.35       22.13      4.47 o
  -2 -11   5       14.49       20.35      3.88 o
  -1 -11   5       54.44       57.95      6.41 o
   0 -11   5       25.69       29.24      4.61 o
   1 -11   5        6.31        6.94      2.65 o
   2 -11   5        7.98        9.00      3.02 o
   3 -11   5       15.30       15.48      3.44 o
   4 -11   5        5.92        6.73      4.63 o
  -7 -10   5        7.59       16.64      6.37 o
  -6 -10   5        2.99        0.04      1.80 o
  -5 -10   5        2.26        0.53      3.55 o
  -4 -10   5       38.64       35.90      4.77 o
  -3 -10   5        4.72        4.16      1.97 o
  -2 -10   5        0.03        2.79      2.67 o
  -1 -10   5       14.07       14.17      3.25 o
   0 -10   5       29.01       30.31      4.49 o
   1 -10   5        0.04        1.28      1.85 o
   2 -10   5        8.60        9.24      2.79 o
   3 -10   5       50.06       59.90      9.29 o
   4 -10   5        0.10        3.54      4.38 o
   5 -10   5        2.08        0.02      3.41 o
  -8  -9   5        1.45        0.60      3.12 o
  -7  -9   5        2.90        2.95      3.14 o
  -6  -9   5        0.96        4.90      2.06 o
  -5  -9   5        0.21       -1.50      1.94 o
  -4  -9   5        9.75       10.38      1.75 o
  -3  -9   5       94.45       92.94      5.00 o
  -2  -9   5       11.93       12.96      1.92 o
  -1  -9   5        1.10        1.55      1.52 o
   0  -9   5      107.29      105.62      5.47 o
   1  -9   5      239.85      246.70      8.77 o
   2  -9   5        1.17        4.07      3.45 o
   3  -9   5       24.09       30.02      6.82 o
   4  -9   5       39.63       34.34      7.84 o
   5  -9   5        4.38        7.61      4.01 o
   6  -9   5       25.71       11.85      4.42 o
  -9  -8   5        0.48        3.56      2.58 o
  -8  -8   5        0.91        0.86      1.58 o
  -7  -8   5        1.89        0.68      2.00 o
  -6  -8   5       70.76       73.87      6.03 o
  -5  -8   5        7.10        8.48      1.80 o
  -4  -8   5        0.48        0.05      1.02 o
  -3  -8   5       23.79       26.51      2.64 o
  -2  -8   5       79.51       79.64      4.43 o
  -1  -8   5       79.91       64.54      5.72 o
   0  -8   5       14.37       15.21      2.66 o
   1  -8   5       65.60       61.14      3.22 o
   2  -8   5      145.65      141.33      8.68 o
   3  -8   5        5.47        5.36      3.87 o
   4  -8   5       49.56       41.41      7.58 o
   5  -8   5        4.54        3.57      2.90 o
   6  -8   5        1.49        0.64      2.72 o
   7  -8   5        0.47        2.25      2.88 o
  -9  -7   5       28.96       31.64      5.03 o
  -8  -7   5        6.10        7.68      2.80 o
  -7  -7   5       31.22       34.04      3.96 o
  -6  -7   5       32.03       29.33      3.69 o
  -5  -7   5       26.36       26.81      2.76 o
  -4  -7   5        5.26        6.50      1.29 o
  -3  -7   5       60.67       50.71      2.75 o
  -2  -7   5       67.00       69.66      3.02 o
  -1  -7   5      176.09      176.21      6.56 o
   0  -7   5       73.56       63.19      6.30 o
   1  -7   5       53.78       55.34      4.15 o
   2  -7   5        4.81        7.94      3.76 o
   3  -7   5        2.02        1.20      9.88 o
   4  -7   5        0.23        3.06      3.15 o
   5  -7   5       51.33       52.58      5.95 o
   6  -7   5       65.01       61.39      6.82 o
   7  -7   5       94.82      106.81      9.39 o
 -10  -6   5       18.94       28.03      4.01 o
  -9  -6   5        0.89        1.14      1.73 o
  -8  -6   5      106.20      109.87      8.04 o
  -7  -6   5        3.41        0.93      1.75 o
  -6  -6   5      101.02      113.35      5.28 o
  -5  -6   5        6.92        4.98      1.25 o
  -4  -6   5       36.73       34.65      2.84 o
  -3  -6   5        3.21        2.78      0.77 o
  -2  -6   5       71.02       68.80      3.08 o
  -1  -6   5      206.77      198.45      6.79 o
   0  -6   5      134.17      114.03      4.07 o
   1  -6   5      197.10      189.26     13.07 o
   2  -6   5        7.36        5.37      3.57 o
   3  -6   5        0.46       -0.32      2.63 o
   4  -6   5        9.87        6.84      2.40 o
   5  -6   5       18.53       13.55      3.20 o
   6  -6   5        0.26       -1.64      2.36 o
   7  -6   5        6.14        9.83      3.26 o
 -10  -5   5        5.56        8.16      2.14 o
  -9  -5   5       26.09       25.36      3.43 o
  -8  -5   5       16.31       15.13      2.49 o
  -7  -5   5       17.24       19.11      2.21 o
  -6  -5   5       96.58       85.61      4.26 o
  -5  -5   5        1.52        1.70      0.88 o
  -4  -5   5      536.87      530.02     10.02 o
  -3  -5   5       78.59       79.83      3.22 o
  -2  -5   5      653.08      657.77     11.29 o
  -1  -5   5       89.86       98.45      4.65 o
   0  -5   5        3.58        2.57      2.32 o
   1  -5   5       51.04       41.56      6.00 o
   2  -5   5       48.84       53.74      4.94 o
   3  -5   5      202.14      190.72      9.66 o
   4  -5   5       12.82       12.77      2.91 o
   5  -5   5        6.05        3.57      1.90 o
   6  -5   5        1.47        2.85      2.16 o
   7  -5   5        0.59        0.30      3.62 o
 -11  -4   5       14.65       18.84      4.18 o
 -10  -4   5       11.05       14.04      3.52 o
  -9  -4   5        4.23        2.45      2.14 o
  -8  -4   5      130.83      129.68      9.74 o
  -7  -4   5      378.73      364.66      8.56 o
  -6  -4   5       21.03       20.23      1.55 o
  -5  -4   5        9.52        8.46      1.05 o
  -4  -4   5       20.49       26.35      1.55 o
  -3  -4   5      327.36      303.27      5.25 o
  -2  -4   5        5.49       -0.06      1.53 o
  -1  -4   5      823.20      844.96     16.14 o
   0  -4   5       92.09       90.36      7.89 o
   1  -4   5      320.91      347.98     11.27 o
   2  -4   5        0.09       -1.64      1.59 o
   3  -4   5       33.63       28.39      4.36 o
   4  -4   5      275.31      250.31     11.57 o
   5  -4   5       16.80       10.47      3.42 o
   6  -4   5      107.01      115.46      8.83 o
   7  -4   5        0.02       -0.81      2.69 o
   8  -4   5        3.48        3.11      2.07 o
 -11  -3   5        1.31        0.66      2.13 o
 -10  -3   5       12.69       11.73      2.89 o
  -9  -3   5       31.17       39.47      4.64 o
  -8  -3   5       63.08       78.64      6.02 o
  -7  -3   5      874.59      852.02     20.00 o
  -6  -3   5        0.31        0.51      0.43 o
  -5  -3   5        4.16        3.27      0.59 o
  -4  -3   5        3.50        7.15      0.87 o
  -3  -3   5      500.73      509.59      5.83 o
  -2  -3   5       38.78       38.54      2.54 o
  -1  -3   5       74.12       75.85      5.10 o
   0  -3   5       68.53       72.23      4.61 o
   1  -3   5       57.71       54.29      4.37 o
   2  -3   5       28.54       32.81      4.25 o
   3  -3   5      162.52      165.34      8.70 o
   4  -3   5      492.17      482.17     15.85 o
   5  -3   5        0.22        2.86      2.28 o
   6  -3   5       26.46       26.30      4.57 o
   7  -3   5       25.38       31.29      5.13 o
   8  -3   5        3.89        6.86      3.32 o
 -11  -2   5       16.76       14.42      3.20 o
 -10  -2   5       10.10        7.01      2.29 o
  -9  -2   5        0.88        1.13      2.07 o
  -8  -2   5      233.18      226.93     17.70 o
  -7  -2   5       84.34       92.93      4.80 o
  -6  -2   5        0.01       -0.84      0.71 o
  -5  -2   5      442.94      433.42     11.19 o
  -4  -2   5        0.44        1.41      0.43 o
  -3  -2   5      442.66      427.03      5.57 o
  -2  -2   5      278.23      288.55      6.16 o
  -1  -2   5        9.78       15.70      1.24 o
   0  -2   5     1623.97     1722.30     21.48 o
   1  -2   5      246.33      248.36      7.33 o
   2  -2   5      298.08      280.66     10.39 o
   3  -2   5      268.67      262.74     10.81 o
   4  -2   5      195.65      203.81     10.17 o
   5  -2   5       72.85       72.79      6.66 o
   6  -2   5       48.74       47.42      5.78 o
   7  -2   5        5.88        7.40      2.83 o
   8  -2   5        0.66        2.76      2.20 o
 -11  -1   5        9.42        9.33      3.54 o
 -10  -1   5       10.14        9.64      2.46 o
  -9  -1   5       32.68       32.87      3.84 o
  -8  -1   5        1.84        1.78      1.70 o
  -7  -1   5       53.25       50.34      3.37 o
  -6  -1   5       46.67       48.08      2.93 o
  -5  -1   5       95.94       97.05      3.12 o
  -4  -1   5        0.58       -0.14      0.40 o
  -3  -1   5        3.31        2.36      0.47 o
  -2  -1   5        0.30       -0.34      0.54 o
  -1  -1   5      879.92      913.26      9.97 o
   0  -1   5     1270.80     1425.39     19.11 o
   1  -1   5       95.42      121.98      6.30 o
   2  -1   5      153.20      146.70      7.37 o
   3  -1   5       80.00       73.34      5.68 o
   4  -1   5      402.23      393.75     14.10 o
   5  -1   5        0.05        0.41      1.54 o
   6  -1   5        2.29       -0.56      1.80 o
   7  -1   5        0.41        1.87      3.53 o
   8  -1   5        0.00       -0.91      2.24 o
 -12   0   5        2.00        1.27      2.48 o
 -11   0   5        0.05       -0.40      2.20 o
 -10   0   5       10.85       10.09      2.91 o
  -9   0   5       14.74       15.61      5.20 o
  -8   0   5       68.10       70.14     10.01 o
  -7   0   5      102.91      108.61      4.60 o
  -6   0   5        0.23        0.49      0.59 o
  -5   0   5        8.19        6.33      0.87 o
  -4   0   5      823.87      875.34      8.61 o
  -3   0   5       24.87       21.32      1.05 o
  -2   0   5       48.30       53.49      1.73 o
  -1   0   5     1205.83     1408.60     16.70 o
   0   0   5      176.73      222.81      7.46 o
   1   0   5        0.12        0.27      1.05 o
   2   0   5       72.51       70.98      4.95 o
   3   0   5       60.68       62.36      5.30 o
   4   0   5        5.61        4.86      1.74 o
   5   0   5      111.66      100.96      7.76 o
   6   0   5       10.34        7.71      2.81 o
   7   0   5        4.36        5.17      2.04 o
 -12   1   5        0.15       -3.45      3.39 o
 -11   1   5       10.27       11.93      4.20 o
 -10   1   5        0.05        1.26      1.98 o
  -9   1   5        7.10        6.27      1.67 o
  -8   1   5      120.67       96.44      9.53 o
  -7   1   5      120.14      120.64      4.08 o
  -6   1   5      522.04      520.82     10.18 o
  -5   1   5      419.02      434.57      6.72 o
  -4   1   5       86.36       84.96      2.29 o
  -3   1   5       14.02       19.24      1.46 o
  -2   1   5       12.85       10.64      0.82 o
  -1   1   5       34.43       44.77      1.80 o
   0   1   5        5.22        3.76      0.83 o
   1   1   5      294.35      319.44      9.92 o
   2   1   5      172.88      179.44      8.20 o
   3   1   5        0.01        0.39      1.44 o
   4   1   5       14.25       14.15      2.34 o
   5   1   5        2.40        3.78      1.71 o
   6   1   5       52.21       54.91      5.04 o
   7   1   5       25.92       24.83      3.60 o
 -11   2   5        0.00       -2.74      3.35 o
 -10   2   5        7.39        7.48      3.03 o
  -9   2   5       10.34        8.02      1.88 o
  -8   2   5        5.29        2.73      0.99 o
  -7   2   5       45.96       49.14      2.44 o
  -6   2   5       56.45       46.77      1.86 o
  -5   2   5      330.27      311.28      5.66 o
  -4   2   5       23.06       22.20      1.15 o
  -3   2   5        0.01        0.58      0.32 o
  -2   2   5       97.77       87.50      2.95 o
  -1   2   5        4.68        4.91      0.68 o
   0   2   5       30.84       42.58      2.40 o
   1   2   5       14.77       18.16      2.17 o
   2   2   5       94.98       85.06      4.83 o
   3   2   5      435.76      417.79     11.41 o
   4   2   5       12.13        9.77      2.02 o
   5   2   5        0.82       -2.42      1.72 o
   6   2   5        2.49        1.53      1.39 o
   7   2   5        9.00        6.73      2.34 o
 -11   3   5        3.05        0.29      5.18 o
 -10   3   5        0.97       -2.20      5.69 o
  -9   3   5       14.59       14.12      2.65 o
  -8   3   5       82.45       83.77      5.80 o
  -7   3   5       11.48       11.65      1.36 o
  -6   3   5       13.88       15.00      1.10 o
  -5   3   5       32.90       31.85      1.36 o
  -4   3   5      215.80      216.20      7.35 o
  -3   3   5      243.15      232.78      8.51 o
  -2   3   5      129.22      122.33      6.12 o
  -1   3   5      577.58      648.42      7.06 o
   0   3   5        6.59        6.67      1.10 o
   1   3   5      127.27      123.35      5.39 o
   2   3   5       74.14       66.33      4.30 o
   3   3   5       10.63       14.73      2.30 o
   4   3   5       81.65       76.66      7.53 o
   5   3   5        3.51        3.06      1.48 o
   6   3   5       10.18       14.33      2.81 o
 -11   4   5        8.81        9.61      3.81 o
 -10   4   5        2.05       -1.23      2.92 o
  -9   4   5        0.86        0.74      1.30 o
  -8   4   5       87.00       95.03      6.06 o
  -7   4   5      102.41      105.34      5.84 o
  -6   4   5        0.01        1.06      1.27 o
  -5   4   5        1.44        1.20      0.88 o
  -4   4   5       74.55       64.83      2.87 o
  -3   4   5       54.64       52.85      2.34 o
  -2   4   5       27.61       22.35      1.85 o
  -1   4   5        0.30        1.25      0.55 o
   0   4   5       88.33       90.35      3.48 o
   1   4   5       27.63       30.55      2.81 o
   2   4   5       31.62       27.67      2.87 o
   3   4   5        0.54        0.06      1.42 o
   4   4   5       17.35       17.71      3.60 o
   5   4   5       27.81       28.20      3.59 o
   6   4   5        9.48       11.43      2.66 o
 -11   5   5        0.60       -1.91      2.33 o
 -10   5   5        6.06        7.73      4.19 o
  -9   5   5       10.70        8.90      3.71 o
  -8   5   5       23.37       17.60      7.50 o
  -7   5   5        4.03        4.15      2.94 o
  -6   5   5       47.83       51.09      3.65 o
  -5   5   5       38.93       39.68      2.92 o
  -4   5   5       44.42       51.64      2.97 o
  -3   5   5        5.43        5.02      1.54 o
  -2   5   5       88.30       86.65      4.46 o
  -1   5   5        1.39        1.57      0.45 o
   0   5   5      110.96      130.93      6.38 o
   1   5   5       76.10       70.70      6.61 o
   2   5   5        8.36        8.34      1.77 o
   3   5   5        3.95        3.61      1.33 o
   4   5   5       13.72       13.41      3.00 o
   5   5   5        5.16        4.37      1.64 o
 -10   6   5        0.08       -2.48      2.94 o
  -9   6   5        1.47        1.66      2.08 o
  -8   6   5        0.33        0.19      1.48 o
  -7   6   5        3.94        6.11      2.12 o
  -6   6   5        2.60        2.74      2.12 o
  -5   6   5       39.46       44.00      3.40 o
  -4   6   5       33.78       30.34      2.44 o
  -3   6   5       39.95       44.83      2.58 o
  -2   6   5       15.70       16.73      1.93 o
  -1   6   5        0.32       -0.94      1.09 o
   0   6   5       52.42       64.91      3.28 o
   1   6   5      104.44       96.30      8.64 o
   2   6   5        7.16        7.76      1.62 o
   3   6   5       29.83       33.59      3.74 o
   4   6   5        0.43        1.10      1.38 o
   5   6   5        1.48        2.79      1.65 o
 -10   7   5        2.13        3.81      3.32 o
  -9   7   5        5.41        3.91      3.35 o
  -8   7   5        4.60        5.92      2.83 o
  -7   7   5        0.27       -1.19      2.69 o
  -6   7   5       16.99       12.62      2.65 o
  -5   7   5        4.26        5.52      2.86 o
  -4   7   5       39.21       39.05      4.18 o
  -3   7   5       22.07       23.52      2.47 o
  -2   7   5        0.00        0.08      1.13 o
  -1   7   5       12.06       11.84      2.44 o
   0   7   5       37.72       42.47      5.56 o
   1   7   5        3.08        0.99      1.50 o
   2   7   5       24.16       23.90      4.11 o
   3   7   5        0.27        0.25      3.20 o
   4   7   5        3.34        4.34      2.64 o
  -9   8   5        3.45       15.02      5.82 o
  -8   8   5        8.00        6.36      2.49 o
  -7   8   5       19.54       17.22      3.13 o
  -6   8   5        0.31       -0.71      2.06 o
  -5   8   5       81.65       85.15     18.77 o
  -4   8   5       30.27       35.14      3.62 o
  -3   8   5       40.86       38.98      3.34 o
  -2   8   5        6.35        7.93      2.39 o
  -1   8   5        6.82        9.39      2.50 o
   0   8   5        0.00       -0.33      1.85 o
   1   8   5        4.52        2.92      1.95 o
   2   8   5        0.00        0.59      3.26 o
   3   8   5        0.00        3.67      2.78 o
  -8   9   5        0.03       -6.83      5.02 o
  -7   9   5        0.60        1.19      1.66 o
  -6   9   5        7.62        8.65      3.12 o
  -5   9   5       10.34        3.52      3.47 o
  -4   9   5       52.66       54.19      8.25 o
  -3   9   5       13.11       12.51      4.44 o
  -2   9   5        2.06        1.82      1.98 o
  -1   9   5        0.29        0.63      1.30 o
   0   9   5       11.58       14.26      3.40 o
   1   9   5        0.33        0.52      1.69 o
  -6  10   5       10.36       14.69      3.88 o
  -5  10   5        0.02        2.88      6.54 o
  -4  10   5        0.03       -0.70      2.43 o
  -3  10   5       17.55       14.07      4.91 o
  -2  10   5        7.14       11.79      4.71 o
  -1  10   5        0.01        0.25      2.73 o
  -4 -12   6        0.15        3.24      5.04 o
  -3 -12   6        0.25       -0.70      2.45 o
  -2 -12   6       10.30       10.12      3.25 o
  -1 -12   6        8.33        7.30      2.42 o
   0 -12   6        2.52        2.33      2.20 o
   1 -12   6       16.04       16.67      5.96 o
   2 -12   6        9.59       18.46      4.38 o
  -6 -11   6        3.81        4.59      2.26 o
  -5 -11   6       31.83       37.55      5.48 o
  -4 -11   6        0.46        1.17      2.01 o
  -3 -11   6        5.34        6.80      2.48 o
  -2 -11   6       16.94       20.86      4.36 o
  -1 -11   6        0.04        2.08      2.24 o
   0 -11   6        0.00        0.22      1.76 o
   1 -11   6        0.05       -1.94      2.06 o
   2 -11   6       45.14       50.19      9.24 o
   3 -11   6        8.45        3.75      3.57 o
   4 -11   6        2.10       11.56      5.78 o
  -7 -10   6        6.95        1.26      3.04 o
  -6 -10   6        4.76        4.03      2.74 o
  -5 -10   6       10.80       17.27      3.69 o
  -4 -10   6       45.51       42.70      5.47 o
  -3 -10   6        1.66        0.80      1.54 o
  -2 -10   6        0.27        0.02      1.58 o
  -1 -10   6        0.41        0.27      1.96 o
   0 -10   6       18.53       12.17      2.12 o
   1 -10   6        3.41        0.32      2.72 o
   2 -10   6        2.71        8.28      7.45 o
   3 -10   6       18.85       10.33      3.54 o
   4 -10   6       13.75       23.78      7.09 o
   5 -10   6        9.79       13.69      5.60 o
  -8  -9   6        6.44       10.43      4.83 o
  -7  -9   6       44.65       60.54      9.61 o
  -6  -9   6        0.05        0.98      2.03 o
  -5  -9   6       92.17       97.95      5.68 o
  -4  -9   6        9.88        7.11      1.77 o
  -3  -9   6       35.70       30.09      3.07 o
  -2  -9   6       42.83       49.54      3.99 o
  -1  -9   6      184.83      193.30      7.68 o
   0  -9   6       36.64       34.45      3.54 o
   1  -9   6        0.47       -0.68      4.60 o
   2  -9   6       21.22       22.47      6.09 o
   3  -9   6        2.78       -3.41      3.92 o
   4  -9   6        3.52        7.33      4.90 o
   5  -9   6        3.29        1.51      2.56 o
  -9  -8   6        0.74        1.54      3.78 o
  -8  -8   6        0.88        1.24      3.53 o
  -7  -8   6       23.92       31.02      6.78 o
  -6  -8   6        2.61        5.79      1.70 o
  -5  -8   6        1.72       -0.85      1.23 o
  -4  -8   6       36.35       32.01      3.17 o
  -3  -8   6       82.34       84.24      4.77 o
  -2  -8   6        0.08        0.58      1.23 o
  -1  -8   6        0.00        1.29      1.61 o
   0  -8   6      192.37      185.17      9.41 o
   1  -8   6       21.32       26.23      8.50 o
   2  -8   6       49.58       53.92      8.60 o
   3  -8   6       23.30       27.77      4.90 o
   4  -8   6        4.00       -0.08      3.51 o
   5  -8   6        6.26        0.54      3.72 o
   6  -8   6        2.23        1.78      3.81 o
  -9  -7   6        0.98        3.23      2.12 o
  -8  -7   6       11.69       10.83      2.99 o
  -7  -7   6       20.49       20.37      3.63 o
  -6  -7   6      108.92      127.72      5.94 o
  -5  -7   6       27.75       24.82      3.20 o
  -4  -7   6        2.83        1.72      1.33 o
  -3  -7   6      378.51      381.33      9.69 o
  -2  -7   6       66.54       68.83      3.33 o
  -1  -7   6       32.75       29.23      2.99 o
   0  -7   6        8.80        5.89      1.59 o
   1  -7   6       65.33       50.58      7.43 o
   2  -7   6        5.35        5.08      2.77 o
   3  -7   6        4.66        4.88      7.59 o
   4  -7   6       28.90       28.72      6.45 o
   5  -7   6       19.66       16.38      3.60 o
   6  -7   6        2.10        0.36      4.12 o
 -10  -6   6       22.93       25.96      4.52 o
  -9  -6   6       11.30        9.86      2.92 o
  -8  -6   6        1.44        3.59      1.80 o
  -7  -6   6        0.02        0.06      2.70 o
  -6  -6   6       38.84       37.48      3.17 o
  -5  -6   6        7.34        8.96      1.75 o
  -4  -6   6        2.84        1.59      1.12 o
  -3  -6   6       20.89       24.92      2.08 o
  -2  -6   6      347.67      342.63      9.20 o
  -1  -6   6       70.31       62.18      5.30 o
   0  -6   6       66.57       75.74      7.05 o
   1  -6   6       24.74       17.80      4.77 o
   2  -6   6      146.09      138.05     12.36 o
   3  -6   6        4.94        7.51      4.71 o
   4  -6   6       13.30       10.32      2.80 o
   5  -6   6       76.87       79.32      7.51 o
   6  -6   6       62.22       68.14      7.41 o
   7  -6   6       29.67       38.77      6.06 o
 -10  -5   6        0.03        1.23      1.71 o
  -9  -5   6       25.24       20.97      3.64 o
  -8  -5   6       61.32       76.88      6.33 o
  -7  -5   6        8.91        5.81      2.18 o
  -6  -5   6       47.95       48.51      3.26 o
  -5  -5   6       38.90       35.36      2.85 o
  -4  -5   6       24.60       23.33      2.63 o
  -3  -5   6       29.84       26.99      2.47 o
  -2  -5   6      312.27      313.50     10.51 o
  -1  -5   6      625.73      631.96     15.53 o
   0  -5   6      119.63      106.37      9.67 o
   1  -5   6      367.95      379.63     13.02 o
   2  -5   6        0.49       -0.99      1.80 o
   3  -5   6      115.33      112.96      7.96 o
   4  -5   6       98.88      100.24      7.94 o
   5  -5   6       41.83       38.03      5.09 o
   6  -5   6        3.17        3.18      3.86 o
   7  -5   6       11.04       12.69      4.04 o
 -11  -4   6        2.40        4.50      2.03 o
 -10  -4   6       45.90       47.66      4.78 o
  -9  -4   6       11.99       10.20      2.47 o
  -8  -4   6        9.20        7.44      1.78 o
  -7  -4   6       10.48       16.69      4.75 o
  -6  -4   6       14.15       12.90      1.47 o
  -5  -4   6        1.13       -0.17      0.68 o
  -4  -4   6      400.56      363.10      9.46 o
  -3  -4   6      235.74      229.31      6.69 o
  -2  -4   6      179.58      186.19      7.99 o
  -1  -4   6       33.77       32.04      2.58 o
   0  -4   6      188.26      169.70      7.94 o
   1  -4   6        4.74        6.37      2.01 o
   2  -4   6      612.89      600.20     13.78 o
   3  -4   6       46.69       45.12      4.91 o
   4  -4   6        0.02        0.52      1.73 o
   5  -4   6       31.90       30.70      4.73 o
   6  -4   6        7.25        5.33      3.83 o
   7  -4   6        1.04        2.13      2.21 o
 -11  -3   6        7.24       11.05      4.38 o
 -10  -3   6        6.99        8.74      2.67 o
  -9  -3   6      111.59      117.34      6.43 o
  -8  -3   6        0.66        1.25      1.73 o
  -7  -3   6        0.90        1.91      1.03 o
  -6  -3   6        9.62       10.98      1.11 o
  -5  -3   6       15.85       13.56      1.08 o
  -4  -3   6        0.36        0.69      0.61 o
  -3  -3   6      198.41      194.54      5.58 o
  -2  -3   6      288.65      306.85      6.28 o
  -1  -3   6      449.88      483.11      8.93 o
   0  -3   6        3.16        2.78      1.37 o
   1  -3   6      183.49      197.51      8.84 o
   2  -3   6       54.78       48.99      4.87 o
   3  -3   6      493.40      495.41     23.01 o
   4  -3   6        0.02       -0.73      3.27 o
   5  -3   6       77.95       83.67      7.62 o
   6  -3   6        5.23        5.74      2.50 o
   7  -3   6        0.91        3.13      2.17 o
 -11  -2   6       20.22       26.24      6.35 o
 -10  -2   6        0.39        2.35      1.72 o
  -9  -2   6       87.64      102.43     12.64 o
  -8  -2   6       11.69       14.76      1.85 o
  -7  -2   6       22.22       21.55      2.29 o
  -6  -2   6       36.20       33.91      2.68 o
  -5  -2   6        1.43        3.58      0.61 o
  -4  -2   6        6.22        6.06      0.76 o
  -3  -2   6       21.49       17.69      1.24 o
  -2  -2   6       82.45       90.70      3.22 o
  -1  -2   6       42.76       39.60      2.61 o
   0  -2   6       45.19       45.91      4.01 o
   1  -2   6      203.97      217.85      9.11 o
   2  -2   6       14.91       15.69      2.96 o
   3  -2   6        2.82        2.94      2.93 o
   4  -2   6       37.64       42.54      6.40 o
   5  -2   6        7.29        6.57      2.72 o
   6  -2   6        1.82        1.85      2.00 o
   7  -2   6       10.86       19.42      4.64 o
 -11  -1   6        9.44       12.03      4.32 o
 -10  -1   6        0.08       -0.96      2.43 o
  -9  -1   6        1.78        0.67      1.09 o
  -8  -1   6       45.63       51.90      3.66 o
  -7  -1   6      114.03      110.81      4.20 o
  -6  -1   6       36.88       30.78      1.81 o
  -5  -1   6      264.08      248.11      5.97 o
  -4  -1   6        4.62        3.92      0.67 o
  -3  -1   6       15.08       13.18      1.46 o
  -2  -1   6       41.72       50.61      2.40 o
  -1  -1   6      697.68      704.84     11.39 o
   0  -1   6      883.83      905.07     16.78 o
   1  -1   6      786.52      796.01     22.00 o
   2  -1   6      122.99      110.69      6.90 o
   3  -1   6       20.07       18.20      3.18 o
   4  -1   6        0.25        0.39      1.93 o
   5  -1   6       48.98       37.94      5.12 o
   6  -1   6        2.04        0.11      1.67 o
   7  -1   6        0.07       -1.50      2.22 o
 -12   0   6       13.26       15.30      5.33 o
 -11   0   6        1.82       -0.77      2.22 o
 -10   0   6        0.01       -1.11      2.21 o
  -9   0   6        1.65        0.96      1.07 o
  -8   0   6        1.03        0.77      0.87 o
  -7   0   6       76.97       80.13      3.27 o
  -6   0   6      249.96      269.46      6.64 o
  -5   0   6      121.40      109.09      4.93 o
  -4   0   6      101.87       92.43      3.00 o
  -3   0   6       69.08       68.07      2.37 o
  -2   0   6      239.79      245.62      4.50 o
  -1   0   6       15.33       15.33      2.46 o
   0   0   6      110.24      129.12      6.31 o
   1   0   6       64.02       69.60      5.07 o
   2   0   6      410.87      396.29     12.97 o
   3   0   6        6.31        6.69      2.29 o
   4   0   6      156.25      145.50      9.19 o
   5   0   6        8.82        7.17      2.20 o
   6   0   6       18.91       16.69      3.78 o
   7   0   6        9.83        7.21      2.22 o
 -12   1   6        1.64        3.14      3.10 o
 -11   1   6        5.84        6.53      3.10 o
 -10   1   6       39.39       33.26      5.97 o
  -9   1   6       68.60       57.33      5.31 o
  -8   1   6        3.26        3.16      0.92 o
  -7   1   6      183.18      191.26      8.91 o
  -6   1   6       67.05       66.68      4.13 o
  -5   1   6       32.97       31.15      1.56 o
  -4   1   6       69.14       64.79      2.22 o
  -3   1   6       24.76       18.57      1.39 o
  -2   1   6        7.63        5.32      0.69 o
  -1   1   6      119.90      129.11      3.76 o
   0   1   6       77.93       77.71      4.12 o
   1   1   6       87.95       84.91      4.71 o
   2   1   6        1.16        1.77      1.26 o
   3   1   6       25.69       23.76      3.01 o
   4   1   6        3.79        3.08      1.64 o
   5   1   6       79.53       75.36      5.82 o
   6   1   6       10.30       15.01      2.93 o
 -11   2   6        3.85        0.48      1.52 o
 -10   2   6       11.79        5.34      2.11 o
  -9   2   6       29.93       29.91      3.80 o
  -8   2   6       15.06       18.27      2.44 o
  -7   2   6      110.61       95.55      5.83 o
  -6   2   6       75.08       81.22      2.85 o
  -5   2   6        1.16        0.32      0.82 o
  -4   2   6      193.40      192.17      3.64 o
  -3   2   6        1.87        2.67      0.91 o
  -2   2   6       30.71       25.29      1.45 o
  -1   2   6        3.02        3.54      0.77 o
   0   2   6       48.23       48.67      3.46 o
   1   2   6       53.69       51.01      3.76 o
   2   2   6        3.11        1.84      1.30 o
   3   2   6      119.28      124.56      8.47 o
   4   2   6       10.34        7.57      1.93 o
   5   2   6       21.80       19.74      3.06 o
   6   2   6        0.16        0.43      1.49 o
 -11   3   6        6.74       10.01      4.15 o
 -10   3   6        0.66        0.25      1.16 o
  -9   3   6       14.73       12.14      4.30 o
  -8   3   6       21.10       22.91      2.73 o
  -7   3   6        6.61        7.04      1.43 o
  -6   3   6       19.83       20.46      1.60 o
  -5   3   6       10.03       10.40      0.82 o
  -4   3   6        1.83        1.51      0.51 o
  -3   3   6        0.18        1.64      0.58 o
  -2   3   6        1.59        2.56      0.63 o
  -1   3   6       12.50       14.87      1.45 o
   0   3   6       36.86       35.04      2.89 o
   1   3   6      184.32      189.48      7.21 o
   2   3   6       15.37       15.55      2.36 o
   3   3   6       69.44       61.29      7.41 o
   4   3   6        1.36        1.12      1.24 o
   5   3   6        1.94        2.36      1.43 o
 -11   4   6        0.11       -3.27      3.66 o
 -10   4   6       31.37       40.59      8.15 o
  -9   4   6       21.09       33.26      6.83 o
  -8   4   6        2.29        2.10      2.70 o
  -7   4   6       30.56       26.43      4.11 o
  -6   4   6      254.74      252.93      4.96 o
  -5   4   6        2.08        2.50      1.06 o
  -4   4   6      130.48      144.68      5.05 o
  -3   4   6        4.29        4.41      1.06 o
  -2   4   6      140.06      136.11      4.70 o
  -1   4   6       53.85       53.23      2.80 o
   0   4   6      128.52      134.25      7.07 o
   1   4   6        2.77        6.17      1.65 o
   2   4   6       21.06       22.40      2.73 o
   3   4   6       21.75       20.46      2.86 o
   4   4   6       14.77       11.56      2.33 o
   5   4   6        5.71        9.10      2.39 o
 -11   5   6        7.30        6.55      3.87 o
 -10   5   6        5.78       11.80      4.78 o
  -9   5   6        5.05        3.79      3.07 o
  -8   5   6       86.08       97.20     11.29 o
  -7   5   6      148.99      153.56      8.63 o
  -6   5   6       51.09       56.16      3.91 o
  -5   5   6       58.11       57.12      3.36 o
  -4   5   6        6.92        5.41      0.93 o
  -3   5   6       21.75       25.54      2.10 o
  -2   5   6       93.54      106.54      4.80 o
  -1   5   6        0.53        1.10      0.81 o
   0   5   6       16.08       10.68      2.33 o
   1   5   6       92.67       78.89      9.70 o
   2   5   6        4.14        2.42      1.06 o
   3   5   6        3.20        4.46      1.69 o
   4   5   6       11.19       14.84      2.80 o
 -10   6   6        1.45        3.94      3.58 o
  -9   6   6        6.43       11.94      4.79 o
  -8   6   6        0.49        4.47      4.11 o
  -7   6   6        8.85        0.30      4.29 o
  -6   6   6      122.66      143.17      6.35 o
  -5   6   6        1.92        2.30      0.96 o
  -4   6   6        0.00        1.06      0.96 o
  -3   6   6        2.03        2.68      1.04 o
  -2   6   6        0.38        4.38      1.79 o
  -1   6   6      116.52      135.14      5.98 o
   0   6   6        2.91        5.39      1.81 o
   1   6   6       10.22       14.99      3.33 o
   2   6   6        0.00        1.03      1.58 o
   3   6   6        1.82        3.99      2.35 o
   4   6   6        0.35        2.28      1.85 o
  -9   7   6        0.99        5.31      4.18 o
  -8   7   6        4.46        0.07      2.93 o
  -7   7   6        4.69        2.92      1.78 o
  -6   7   6        1.78       -2.41      1.61 o
  -5   7   6      177.20      201.39     10.44 o
  -4   7   6       12.11        9.26      2.29 o
  -3   7   6        0.09        0.89      1.62 o
  -2   7   6        6.43        5.85      2.06 o
  -1   7   6        0.01        2.35      1.86 o
   0   7   6        0.98        0.79      1.76 o
   1   7   6        3.22        3.08      1.82 o
   2   7   6        9.49        9.69      3.05 o
   3   7   6        5.37        8.01      3.09 o
  -9   8   6        0.02       -2.38      3.64 o
  -8   8   6        3.75       -3.33      4.26 o
  -7   8   6       13.64       11.39      2.93 o
  -6   8   6       13.63       13.12      7.53 o
  -5   8   6       17.00       16.32      6.81 o
  -4   8   6       60.36       72.73      9.45 o
  -3   8   6        5.74        5.11      2.86 o
  -2   8   6        1.13        0.02      2.02 o
  -1   8   6        3.37        2.87      1.63 o
   0   8   6        0.30        1.61      1.58 o
   1   8   6        0.77       -1.46      1.74 o
  -7   9   6       13.95       16.09      4.10 o
  -6   9   6        0.34       -1.03      2.15 o
  -5   9   6       37.22       33.44      9.81 o
  -4   9   6        0.00       -1.62      2.17 o
  -3   9   6        4.80        5.88      3.07 o
  -2   9   6       10.08       13.58      4.54 o
  -1   9   6        0.17       -1.30      2.66 o
   0   9   6        3.28        1.08      2.26 o
  -4  10   6        5.03        6.92      3.53 o
  -3 -12   7       10.07       13.99      3.82 o
  -2 -12   7        1.58        2.36      2.06 o
  -1 -12   7        2.35        1.88      2.77 o
   0 -12   7        4.55        8.71      3.46 o
   1 -12   7        0.12       -1.86      3.44 o
  -6 -11   7       39.33       51.67      9.61 o
  -5 -11   7        0.99        2.85      2.39 o
  -4 -11   7        0.00       -0.51      2.67 o
  -3 -11   7        4.58        5.09      2.73 o
  -2 -11   7       36.15       35.22      5.28 o
  -1 -11   7       13.51       14.18      3.65 o
   0 -11   7       53.50       61.66      6.86 o
   1 -11   7       35.73       35.22      8.23 o
   2 -11   7        3.00       10.03      4.02 o
   3 -11   7        0.33        1.47      4.99 o
  -7 -10   7        0.04       -0.43      4.01 o
  -6 -10   7       10.77       20.43      6.34 o
  -5 -10   7       37.54       42.36      5.46 o
  -4 -10   7        2.31        2.30      1.97 o
  -3 -10   7        0.05        1.89      2.72 o
  -2 -10   7       12.73       13.92      2.59 o
  -1 -10   7        2.51        3.19      1.39 o
   0 -10   7       22.30       14.05      2.99 o
   1 -10   7       49.72       55.62      7.50 o
   2 -10   7       27.29       39.32      5.52 o
   3 -10   7       34.93       37.50      6.11 o
   4 -10   7        9.69       16.25      7.07 o
  -8  -9   7        7.92       13.46      6.43 o
  -7  -9   7       11.75       14.25      3.22 o
  -6  -9   7        5.60        4.88      1.59 o
  -5  -9   7       39.15       49.82      4.12 o
  -4  -9   7       46.97       46.88      3.97 o
  -3  -9   7       10.62        9.39      1.89 o
  -2  -9   7        2.61        2.68      1.58 o
  -1  -9   7       32.22       30.83      3.39 o
   0  -9   7       14.26       17.03      3.28 o
   1  -9   7        0.54        1.99      6.73 o
   2  -9   7       24.53       24.59      6.44 o
   3  -9   7       10.41        8.99      5.99 o
   4  -9   7       20.14       27.98      7.33 o
  -9  -8   7        0.58        0.11      2.70 o
  -8  -8   7        3.46       12.47      4.83 o
  -7  -8   7       19.93       30.73      4.51 o
  -6  -8   7       10.21        9.90      2.65 o
  -5  -8   7       19.26       18.97      2.56 o
  -4  -8   7        2.37        2.76      1.36 o
  -3  -8   7       60.65       53.50      4.12 o
  -2  -8   7       58.36       55.82      4.24 o
  -1  -8   7      104.03      107.68      7.32 o
   0  -8   7        0.43        2.13      3.82 o
   1  -8   7        1.35        4.21      3.83 o
   2  -8   7        2.85        1.19      3.21 o
   3  -8   7       11.32       10.06      7.90 o
   4  -8   7       37.11       42.54      8.59 o
   5  -8   7        0.01       -3.85      3.62 o
  -9  -7   7        6.87        7.19      4.00 o
  -8  -7   7        0.66        0.89      2.04 o
  -7  -7   7       73.99       93.29      7.28 o
  -6  -7   7        0.41        2.02      1.80 o
  -5  -7   7       19.23       16.56      2.27 o
  -4  -7   7        1.63        0.71      0.75 o
  -3  -7   7        5.09        7.98      1.56 o
  -2  -7   7       90.87       94.17      6.63 o
  -1  -7   7       65.10       62.86      5.58 o
   0  -7   7      225.75      232.96     17.41 o
   1  -7   7        1.95        2.26      3.55 o
   2  -7   7       69.74       59.83      8.91 o
   3  -7   7       22.60       23.74      6.82 o
   4  -7   7        3.87        4.10      2.36 o
   5  -7   7       46.05       48.56      6.44 o
 -10  -6   7        1.27        3.57      1.88 o
  -9  -6   7        4.30        3.51      2.05 o
  -8  -6   7       24.61       27.54      4.21 o
  -7  -6   7        0.97        5.27      4.48 o
  -6  -6   7       83.20       89.06      4.88 o
  -5  -6   7       10.95        8.69      1.80 o
  -4  -6   7       61.04       59.32      3.86 o
  -3  -6   7      110.08      115.66      5.35 o
  -2  -6   7       44.38       43.03      4.38 o
  -1  -6   7        1.98        4.10      4.93 o
   0  -6   7       32.10       34.39     11.99 o
   1  -6   7       29.39       29.25      5.96 o
   2  -6   7      118.64      108.34      8.03 o
   3  -6   7       16.61       17.01      3.45 o
   4  -6   7       51.57       52.41      6.20 o
   5  -6   7        0.21       -0.72      3.41 o
   6  -6   7        2.62        7.30      3.48 o
 -10  -5   7        9.14       11.17      2.87 o
  -9  -5   7       17.41       23.35      3.78 o
  -8  -5   7       52.74       58.78      4.56 o
  -7  -5   7       61.00       64.91      5.71 o
  -6  -5   7        1.39        0.31      1.22 o
  -5  -5   7        8.52        9.33      1.24 o
  -4  -5   7      231.01      238.63      7.65 o
  -3  -5   7      113.30      104.61      6.45 o
  -2  -5   7      289.77      285.34     10.94 o
  -1  -5   7        1.59       -1.19      1.01 o
   0  -5   7      109.36      121.97     10.92 o
   1  -5   7      434.13      427.66     17.97 o
   2  -5   7        1.84       -0.90      3.44 o
   3  -5   7       20.90       22.28      3.75 o
   4  -5   7       17.45       17.80      3.66 o
   5  -5   7      103.79      104.52      8.86 o
   6  -5   7        5.03       12.47      3.89 o
 -11  -4   7        2.18        4.35      3.76 o
 -10  -4   7       52.67       61.37      6.07 o
  -9  -4   7       10.60        4.70      1.55 o
  -8  -4   7        3.01        1.77      1.73 o
  -7  -4   7       71.61       66.67      5.63 o
  -6  -4   7        3.22        3.65      0.95 o
  -5  -4   7       11.92        7.81      1.37 o
  -4  -4   7       28.20       26.63      1.99 o
  -3  -4   7       96.08      104.55      6.30 o
  -2  -4   7      272.60      262.72      6.05 o
  -1  -4   7      120.96      127.03      4.97 o
   0  -4   7       51.47       47.22      4.56 o
   1  -4   7       25.72       29.91      3.83 o
   2  -4   7       73.20       67.08      6.15 o
   3  -4   7       14.20       12.32      3.01 o
   4  -4   7        3.32        1.20      1.90 o
   5  -4   7        0.20        0.91      3.49 o
   6  -4   7        8.19       14.41      6.16 o
 -11  -3   7       45.09       51.97      9.04 o
 -10  -3   7        1.64       -2.71      3.86 o
  -9  -3   7       76.04       85.23      5.38 o
  -8  -3   7      100.38      110.32      5.59 o
  -7  -3   7       60.68       66.00      4.21 o
  -6  -3   7      113.37       98.77      6.77 o
  -5  -3   7        0.01        0.24      0.99 o
  -4  -3   7      294.11      282.96      5.53 o
  -3  -3   7        7.98        5.38      5.06 o
  -2  -3   7       22.31       24.26      2.22 o
  -1  -3   7      178.59      177.18      5.93 o
   0  -3   7       91.03       83.90      5.88 o
   1  -3   7      434.01      405.09     11.10 o
   2  -3   7        6.16        5.21      3.12 o
   3  -3   7       69.18       63.44      6.01 o
   4  -3   7       28.43       20.93      3.73 o
   5  -3   7       11.66       10.29      3.31 o
   6  -3   7        9.15       10.49      3.40 o
 -11  -2   7        1.90        1.05      2.09 o
 -10  -2   7       30.65       33.65      6.48 o
  -9  -2   7        0.51        0.88      1.97 o
  -8  -2   7        1.59        0.40      0.84 o
  -7  -2   7        4.33        4.40      0.95 o
  -6  -2   7       10.23       12.47      1.55 o
  -5  -2   7       56.12       63.63      2.19 o
  -4  -2   7      160.30      165.36      3.75 o
  -3  -2   7      294.22      309.52      7.56 o
  -2  -2   7        1.03        2.18      1.82 o
  -1  -2   7        0.68       -0.07      2.56 o
   0  -2   7      114.27      124.30      6.92 o
   1  -2   7       34.57       32.73      4.08 o
   2  -2   7       62.34       61.67      5.60 o
   3  -2   7       84.22       87.15      7.04 o
   4  -2   7       27.39       30.22      4.50 o
   5  -2   7        4.66        8.61      3.05 o
   6  -2   7        1.89       -0.17      1.90 o
 -11  -1   7        1.72        7.89      3.94 o
 -10  -1   7       24.03       26.64      4.01 o
  -9  -1   7       19.30       16.42      2.37 o
  -8  -1   7       31.13       21.76      2.51 o
  -7  -1   7        0.17        0.28      0.80 o
  -6  -1   7       77.08       68.97      2.85 o
  -5  -1   7        8.96        8.05      0.71 o
  -4  -1   7      187.41      201.14      4.51 o
  -3  -1   7      182.68      177.50      5.52 o
  -2  -1   7      117.84      111.76      4.71 o
  -1  -1   7       91.11       92.41      4.77 o
   0  -1   7       32.81       33.85      4.41 o
   1  -1   7       36.82       39.90      4.26 o
   2  -1   7       13.42        9.55      2.34 o
   3  -1   7        1.02        1.47      1.68 o
   4  -1   7       15.77       16.80      3.57 o
   5  -1   7        0.00        0.60      2.58 o
   6  -1   7        4.37        7.20      2.94 o
 -11   0   7        0.08       -1.73      1.81 o
 -10   0   7        0.18       -3.06      5.55 o
  -9   0   7        2.93        0.43      1.30 o
  -8   0   7       21.57       29.95      3.00 o
  -7   0   7       27.84       17.14      4.49 o
  -6   0   7        5.56        4.74      1.24 o
  -5   0   7      108.34      104.23      3.66 o
  -4   0   7       25.09       23.74      2.21 o
  -3   0   7        6.97        4.34      0.90 o
  -2   0   7       49.99       52.33      3.16 o
  -1   0   7       34.41       32.72      3.21 o
   0   0   7      265.68      274.12     13.41 o
   1   0   7       35.68       36.28      6.14 o
   2   0   7        9.35        6.16      1.85 o
   3   0   7        6.14        4.88      3.13 o
   4   0   7       28.79       25.59      4.44 o
   5   0   7        4.14       -0.65      1.81 o
   6   0   7        5.96        7.40      4.11 o
 -11   1   7        2.90        1.91      1.77 o
 -10   1   7        1.27        2.13      2.47 o
  -9   1   7        6.53        4.06      2.22 o
  -8   1   7       22.16       26.16      2.80 o
  -7   1   7       69.81       76.61      4.38 o
  -6   1   7      116.36      116.22      3.42 o
  -5   1   7      118.34      110.48      3.57 o
  -4   1   7        3.68        2.47      0.78 o
  -3   1   7      103.87       97.28      2.56 o
  -2   1   7       52.56       55.32      3.39 o
  -1   1   7        0.74        0.91      1.13 o
   0   1   7       20.23       21.16      2.31 o
   1   1   7       52.14       56.01      4.24 o
   2   1   7        6.10        5.13      1.41 o
   3   1   7       14.96        9.30      2.04 o
   4   1   7        2.39        2.41      1.31 o
   5   1   7        0.10        2.24      1.68 o
 -11   2   7       24.60       27.11      6.33 o
 -10   2   7       10.55       12.70      2.91 o
  -9   2   7       52.49       56.25      5.81 o
  -8   2   7        4.34        5.44      1.35 o
  -7   2   7        9.71       10.64      1.23 o
  -6   2   7        4.39        5.46      0.97 o
  -5   2   7      203.30      205.43      5.21 o
  -4   2   7        8.78        8.99      1.04 o
  -3   2   7        0.20        0.36      0.61 o
  -2   2   7        0.02        0.59      0.59 o
  -1   2   7      185.09      196.29      5.80 o
   0   2   7        2.45        2.27      1.07 o
   1   2   7       16.15       15.32      2.27 o
   2   2   7       19.25       20.54      2.68 o
   3   2   7       24.12       22.05      2.97 o
   4   2   7        6.09        6.40      1.91 o
   5   2   7        0.92        2.54      1.50 o
 -11   3   7        2.19       -0.26      2.85 o
 -10   3   7        8.56       12.20      4.60 o
  -9   3   7        4.21        5.51      3.46 o
  -8   3   7       75.88       84.94      6.77 o
  -7   3   7       19.66       21.01      2.18 o
  -6   3   7        0.26       -0.52      0.65 o
  -5   3   7       55.81       46.75      3.05 o
  -4   3   7      109.85      107.59      4.44 o
  -3   3   7      246.74      250.15      7.15 o
  -2   3   7       10.53        8.24      1.35 o
  -1   3   7      259.86      292.05     12.95 o
   0   3   7       64.87       72.31      4.90 o
   1   3   7        5.57        4.85      1.29 o
   2   3   7        2.99        4.70      1.45 o
   3   3   7       15.74       17.29      3.34 o
   4   3   7       17.01       17.73      2.85 o
 -11   4   7       12.18       10.93      5.22 o
 -10   4   7        3.58        9.17      4.78 o
  -9   4   7        0.33        4.11      3.44 o
  -8   4   7       16.75       27.10      4.16 o
  -7   4   7       21.99       19.51      2.20 o
  -6   4   7       36.73       32.25      2.60 o
  -5   4   7       48.37       45.90      3.03 o
  -4   4   7       76.85       88.52      4.33 o
  -3   4   7       22.51       23.47      2.32 o
  -2   4   7        0.12       -0.02      0.81 o
  -1   4   7       75.74       73.39      3.55 o
   0   4   7      126.73      154.16      9.35 o
   1   4   7       10.44       11.40      1.95 o
   2   4   7       26.25       27.81      4.65 o
   3   4   7        0.56        0.88      1.64 o
   4   4   7        2.75        5.17      2.06 o
 -10   5   7       15.18       22.14      6.40 o
  -9   5   7        0.55        2.89      3.77 o
  -8   5   7        2.95        0.82      4.20 o
  -7   5   7       37.96       32.30      5.26 o
  -6   5   7      279.52      301.92      8.14 o
  -5   5   7        6.26        4.74      1.18 o
  -4   5   7       15.23       14.64      2.56 o
  -3   5   7       27.13       24.83      3.48 o
  -2   5   7       85.78       87.86      4.73 o
  -1   5   7       30.67       33.59      3.30 o
   0   5   7        0.43        1.80      1.73 o
   1   5   7        0.41        1.47      1.74 o
   2   5   7        6.33       10.50      3.09 o
   3   5   7       20.37       28.71      6.83 o
 -10   6   7        5.56        8.51      5.03 o
  -9   6   7        1.50        3.24      2.62 o
  -8   6   7       11.20        3.68      3.19 o
  -7   6   7       21.67       18.34      2.38 o
  -6   6   7        0.11        2.27      1.23 o
  -5   6   7       36.32       37.17      3.88 o
  -4   6   7        5.64        2.46      1.29 o
  -3   6   7       21.04       22.77      2.68 o
  -2   6   7        7.76        7.00      3.30 o
  -1   6   7       15.85       14.56      3.02 o
   0   6   7        5.63        5.05      2.17 o
   1   6   7       11.08       13.67      3.24 o
   2   6   7        3.07        0.99      2.42 o
  -9   7   7        6.75        6.04      2.83 o
  -8   7   7        1.06       -1.70      3.69 o
  -7   7   7       10.60       14.46      3.20 o
  -6   7   7       14.67       13.49      4.59 o
  -5   7   7        1.56        1.06      2.43 o
  -4   7   7        0.26       -0.29      3.32 o
  -3   7   7        1.00        0.01      1.47 o
  -2   7   7        0.24       -0.13      2.26 o
  -1   7   7       40.69       47.98      8.20 o
   0   7   7       10.48       13.80      3.40 o
   1   7   7       25.82       37.58      5.33 o
  -8   8   7        0.00        0.62      3.42 o
  -7   8   7       10.72       19.91      6.93 o
  -6   8   7        3.84        4.17      2.15 o
  -5   8   7        9.24        8.06      3.19 o
  -4   8   7        0.07        0.38      2.01 o
  -3   8   7       27.06       32.37      6.77 o
  -2   8   7        2.62        1.29      2.70 o
  -1   8   7        0.01        3.22      3.46 o
   0   8   7        0.06       -1.11      2.97 o
  -6   9   7        2.50        6.48      6.03 o
  -5   9   7        3.87        7.31      3.73 o
  -4   9   7       17.32       18.77      5.56 o
  -3   9   7        1.40        2.29      2.95 o
  -2 -12   8        0.06        1.76      2.58 o
  -5 -11   8        7.42       15.92      4.01 o
  -4 -11   8        6.31        9.07      3.07 o
  -3 -11   8        0.09       -2.09      2.07 o
  -2 -11   8        4.29        6.93      2.57 o
  -1 -11   8        0.09        5.46      4.23 o
   0 -11   8        0.40        7.85      5.79 o
   1 -11   8       10.85       23.01      7.53 o
  -7 -10   8        0.73        0.60      3.49 o
  -6 -10   8        4.33       11.65      4.99 o
  -5 -10   8       11.25       12.90      3.26 o
  -4 -10   8       16.99       18.30      2.84 o
  -3 -10   8        4.09        4.07      1.62 o
  -2 -10   8        2.67        5.12      2.39 o
  -1 -10   8       23.18       29.42      4.23 o
   0 -10   8       20.14       18.89      3.82 o
   1 -10   8       32.52       43.04      5.91 o
   2 -10   8        2.20        6.03     10.32 o
   3 -10   8        2.62        1.06      3.27 o
  -8  -9   8        5.29        9.20      3.05 o
  -7  -9   8       32.63       45.92      5.64 o
  -6  -9   8       51.65       57.15      5.90 o
  -5  -9   8       30.06       34.38      3.65 o
  -4  -9   8        5.50        7.67      1.89 o
  -3  -9   8       35.60       37.01      3.72 o
  -2  -9   8        0.95        1.33      1.99 o
  -1  -9   8        0.06       -0.34      5.27 o
   0  -9   8        5.79        3.34      2.43 o
   1  -9   8       21.75       26.95      5.03 o
   2  -9   8       51.13       56.35      9.57 o
   3  -9   8        0.46        9.52      5.73 o
  -9  -8   8        7.86        9.31      5.54 o
  -8  -8   8        1.83        0.51      2.67 o
  -7  -8   8        0.29        0.90      1.54 o
  -6  -8   8        4.86        4.95      2.08 o
  -5  -8   8       16.21       16.02      2.48 o
  -4  -8   8       11.85       13.72      2.17 o
  -3  -8   8       18.14       20.88      2.69 o
  -2  -8   8        3.09        0.83      2.25 o
  -1  -8   8        0.05        0.32      4.50 o
   0  -8   8        1.67        5.21      2.96 o
   1  -8   8        0.20        6.10      2.96 o
   2  -8   8       33.42       29.54      6.72 o
   3  -8   8       28.01       32.77      8.20 o
   4  -8   8        1.06        3.27      3.86 o
  -9  -7   8        9.23        9.68      4.07 o
  -8  -7   8        4.69        7.07      3.63 o
  -7  -7   8        3.46        2.10      3.11 o
  -6  -7   8        0.13       -2.64      2.08 o
  -5  -7   8       58.36       64.58      4.40 o
  -4  -7   8       39.47       44.08      3.67 o
  -3  -7   8      119.65      123.67      5.98 o
  -2  -7   8      154.26      161.06      9.16 o
  -1  -7   8       16.36       14.14      3.23 o
   0  -7   8        5.99       10.69      5.32 o
   1  -7   8        7.82        1.99      3.24 o
   2  -7   8        1.11        1.37      3.86 o
   3  -7   8       48.78       56.48     10.23 o
   4  -7   8       34.82       33.15      5.14 o
 -10  -6   8        1.67        2.90      1.93 o
  -9  -6   8        2.08        1.49      1.78 o
  -8  -6   8        6.11        7.89      2.69 o
  -7  -6   8        0.45       -1.98      2.73 o
  -6  -6   8        0.02       -2.98      2.29 o
  -5  -6   8        0.25       -1.36      1.09 o
  -4  -6   8        1.13        4.00      1.53 o
  -3  -6   8        1.57        1.07      3.00 o
  -2  -6   8       15.42       11.62      2.42 o
  -1  -6   8      207.71      220.36     10.76 o
   0  -6   8        8.65        6.18      8.41 o
   1  -6   8       27.10       28.54      6.76 o
   2  -6   8        1.76        3.40      1.96 o
   3  -6   8       12.37        9.55      3.28 o
   4  -6   8       26.39       28.24      4.84 o
   5  -6   8       25.77       31.83      5.73 o
 -10  -5   8        4.00        2.91      2.92 o
  -9  -5   8        3.96        4.17      1.47 o
  -8  -5   8       39.68       41.72      5.04 o
  -7  -5   8      100.56       96.30     12.24 o
  -6  -5   8       71.70       66.01      6.12 o
  -5  -5   8       65.43       67.15      4.43 o
  -4  -5   8        5.11        6.36      1.94 o
  -3  -5   8       26.13       24.19      3.79 o
  -2  -5   8        0.28       -0.63      1.77 o
  -1  -5   8      194.19      190.59      9.93 o
   0  -5   8       32.74       39.75      6.42 o
   1  -5   8        0.03       -0.69      1.82 o
   2  -5   8       36.03       35.47      4.98 o
   3  -5   8        0.77        2.76      2.01 o
   4  -5   8       67.61       68.16      7.19 o
   5  -5   8        0.04        1.94      2.44 o
 -11  -4   8        7.25       11.85      4.66 o
 -10  -4   8        3.16        0.17      2.38 o
  -9  -4   8       15.86       20.79      2.39 o
  -8  -4   8       17.92       22.60      2.27 o
  -7  -4   8       48.20       43.15      4.36 o
  -6  -4   8       11.24        8.19      1.18 o
  -5  -4   8       56.76       51.49      3.21 o
  -4  -4   8      121.88      125.82      5.89 o
  -3  -4   8      280.98      290.81     11.22 o
  -2  -4   8        1.82        2.23      1.09 o
  -1  -4   8        0.28        4.89      8.53 o
   0  -4   8      436.79      398.50     16.34 o
   1  -4   8        8.10        7.10      2.63 o
   2  -4   8       92.19       95.48      7.72 o
   3  -4   8        7.57        7.23      3.70 o
   4  -4   8       15.65       17.47      3.60 o
   5  -4   8       36.76       37.14      5.80 o
 -11  -3   8       34.69       38.77      7.82 o
 -10  -3   8        2.27        2.74      1.30 o
  -9  -3   8        5.64        5.40      1.51 o
  -8  -3   8        6.16        7.80      1.46 o
  -7  -3   8       17.43       19.46      2.44 o
  -6  -3   8       15.84       10.51      1.45 o
  -5  -3   8       40.31       33.28      2.05 o
  -4  -3   8       40.92       47.51      3.72 o
  -3  -3   8        1.06       -0.84      1.31 o
  -2  -3   8      186.85      192.13      9.87 o
  -1  -3   8      241.56      232.99     10.22 o
   0  -3   8       25.12       22.24      3.94 o
   1  -3   8        2.57        4.69      2.94 o
   2  -3   8        2.40        1.03      1.55 o
   3  -3   8       10.82        9.73      2.93 o
   4  -3   8        0.09       -1.05      1.76 o
   5  -3   8        1.11        2.31      5.17 o
 -11  -2   8        2.20       -1.87      3.16 o
 -10  -2   8       27.67       32.46      3.67 o
  -9  -2   8       10.59       11.26      2.02 o
  -8  -2   8       93.37      102.80      7.76 o
  -7  -2   8       11.04       13.16      1.41 o
  -6  -2   8        1.92        1.71      0.59 o
  -5  -2   8      270.16      257.48      7.15 o
  -4  -2   8       37.63       49.41      4.79 o
  -3  -2   8        5.51        2.79      3.38 o
  -2  -2   8       15.09       14.93      2.09 o
  -1  -2   8        0.01        0.17      1.53 o
   0  -2   8        0.08       -2.52      2.12 o
   1  -2   8        0.44        1.02      1.72 o
   2  -2   8        2.50        3.02      1.58 o
   3  -2   8       16.66       18.86      5.86 o
   4  -2   8        2.09        4.49      2.45 o
   5  -2   8        0.66        1.93      1.94 o
 -11  -1   8       12.34        9.61      2.25 o
 -10  -1   8        1.66        1.90      1.19 o
  -9  -1   8       11.08       10.41      2.03 o
  -8  -1   8        0.39        1.86      1.27 o
  -7  -1   8       79.33       77.77      4.12 o
  -6  -1   8       12.79       11.26      1.00 o
  -5  -1   8       26.34       28.73      2.23 o
  -4  -1   8      862.68      913.71     14.91 o
  -3  -1   8        9.74        4.65      3.62 o
  -2  -1   8        2.15        2.95      1.18 o
  -1  -1   8      299.41      307.42      9.05 o
   0  -1   8      138.39      148.04      8.04 o
   1  -1   8       76.26       72.28      7.63 o
   2  -1   8        5.49        4.31      3.75 o
   3  -1   8        1.01        1.93      2.05 o
   4  -1   8        2.37        2.14      1.94 o
   5  -1   8        0.44        1.72      2.10 o
 -11   0   8        1.33       -0.89      1.51 o
 -10   0   8       32.48       32.06      5.87 o
  -9   0   8        8.02        5.85      1.61 o
  -8   0   8       15.74       12.62      2.08 o
  -7   0   8        0.20        0.93      1.11 o
  -6   0   8        5.53        3.90      0.91 o
  -5   0   8       17.23       18.90      1.77 o
  -4   0   8        0.49        1.19      1.25 o
  -3   0   8      224.16      212.46      5.60 o
  -2   0   8      105.80      109.62      4.95 o
  -1   0   8       27.67       32.78      3.35 o
   0   0   8        0.66        0.95      1.95 o
   1   0   8        0.07       -0.37      1.92 o
   2   0   8       96.23       71.91     17.97 o
   3   0   8        2.14        2.49      1.91 o
   4   0   8       20.80       23.05      3.59 o
   5   0   8        1.07        1.05      1.72 o
 -11   1   8        8.61        8.03      2.45 o
 -10   1   8        3.78        1.88      1.13 o
  -9   1   8       64.49       67.73      4.81 o
  -8   1   8        3.69        1.58      1.66 o
  -7   1   8        7.43        5.26      1.23 o
  -6   1   8       25.48       21.55      1.68 o
  -5   1   8      224.51      232.35      9.35 o
  -4   1   8       26.41       21.39      2.29 o
  -3   1   8       42.99       40.64      2.29 o
  -2   1   8      255.72      276.81      6.93 o
  -1   1   8      136.85      145.72      5.56 o
   0   1   8        9.31       10.53      1.73 o
   1   1   8       35.13       24.27      2.90 o
   2   1   8        0.24        1.50      1.50 o
   3   1   8        1.31        0.90      1.16 o
   4   1   8        6.69       10.61      2.48 o
 -11   2   8        0.56        0.34      2.25 o
 -10   2   8       11.82        7.72      3.77 o
  -9   2   8       22.67       19.31      5.52 o
  -8   2   8       11.30       14.23      2.16 o
  -7   2   8       12.75       10.34      1.23 o
  -6   2   8        0.01        0.33      0.94 o
  -5   2   8      150.87      160.53      4.56 o
  -4   2   8      296.31      318.05      7.62 o
  -3   2   8      271.05      304.21      9.61 o
  -2   2   8        1.72        1.19      1.03 o
  -1   2   8       15.25       10.64      1.68 o
   0   2   8        4.26        4.72      1.73 o
   1   2   8        0.17       -0.24      1.29 o
   2   2   8        0.24       -0.41      1.28 o
   3   2   8       12.20       11.82      2.23 o
   4   2   8        2.27        3.16      1.93 o
 -11   3   8        6.30       12.65      4.66 o
 -10   3   8        0.08        0.57      2.12 o
  -9   3   8       28.53       34.19      4.73 o
  -8   3   8        0.86        2.15      2.58 o
  -7   3   8       10.67        7.49      1.54 o
  -6   3   8       33.34       26.48      3.22 o
  -5   3   8      242.45      265.72      7.52 o
  -4   3   8        1.08        1.46      1.29 o
  -3   3   8        5.98        6.18      1.20 o
  -2   3   8       45.72       44.69      3.75 o
  -1   3   8        5.76        5.14      1.31 o
   0   3   8       30.40       25.19      3.18 o
   1   3   8       23.26       22.16      2.85 o
   2   3   8       44.13       51.87      4.62 o
   3   3   8        0.04        0.38      1.36 o
 -10   4   8        9.09       15.41      5.46 o
  -9   4   8       10.13       12.80      4.08 o
  -8   4   8        0.59       -1.91      2.78 o
  -7   4   8        5.46        3.85      1.72 o
  -6   4   8       37.45       35.24      5.20 o
  -5   4   8       83.22       86.69      4.51 o
  -4   4   8      147.26      144.96      8.06 o
  -3   4   8       25.66       24.37      6.73 o
  -2   4   8       56.10       64.65      4.28 o
  -1   4   8       12.68       15.72      2.47 o
   0   4   8        6.07        9.67      2.79 o
   1   4   8        8.36       10.53      3.19 o
   2   4   8       12.41       16.65      3.84 o
   3   4   8       23.31       31.95      5.30 o
 -10   5   8        0.69       11.65      5.40 o
  -9   5   8       12.20        9.41      4.44 o
  -8   5   8       56.28       72.05      6.75 o
  -7   5   8       16.90       16.69      2.71 o
  -6   5   8        0.31        1.67      1.11 o
  -5   5   8        0.05        0.17      0.88 o
  -4   5   8        1.35        0.38      1.15 o
  -3   5   8        0.57        1.42      1.37 o
  -2   5   8        1.40        2.84      1.75 o
  -1   5   8        0.32        0.86      1.42 o
   0   5   8       41.15       54.18      6.12 o
   1   5   8       18.26       25.59      4.42 o
   2   5   8       29.80       44.52      6.18 o
  -9   6   8        1.32       -4.05      4.36 o
  -8   6   8       19.61       25.98      6.97 o
  -7   6   8        1.58        5.16      4.03 o
  -6   6   8       28.61       31.28      5.95 o
  -5   6   8        0.39        0.41      1.52 o
  -4   6   8        1.44        0.84      1.43 o
  -3   6   8        0.46        0.62      1.33 o
  -2   6   8        3.22        3.97      3.08 o
  -1   6   8        1.57        0.88      2.38 o
   0   6   8        0.36       -3.31      2.87 o
   1   6   8        0.18        3.45      2.69 o
  -8   7   8        2.29        2.95      3.13 o
  -7   7   8       10.14       14.25      6.82 o
  -6   7   8        0.37        0.79      1.55 o
  -5   7   8        8.35        8.79      4.09 o
  -4   7   8        1.99        0.48      1.48 o
  -3   7   8        2.03        6.60      2.60 o
  -2   7   8       11.69       10.31      4.03 o
  -1   7   8        0.93        0.12      2.38 o
   0   7   8        0.11        0.48      2.85 o
  -6   8   8        0.54        1.67      2.29 o
  -5   8   8       10.77        9.75      3.65 o
  -4   8   8        1.81        1.19      2.42 o
  -3   8   8        1.10       -0.39      2.43 o
  -4 -11   9        0.04        0.42      3.82 o
  -3 -11   9        1.60        2.51      4.29 o
  -2 -11   9       21.75       24.62      7.18 o
  -1 -11   9       16.50       14.02      5.47 o
   0 -11   9       26.05       25.03      8.32 o
  -6 -10   9        2.08        0.83      3.24 o
  -5 -10   9        9.37       16.79      3.41 o
  -4 -10   9        0.53       -0.48      4.02 o
  -3 -10   9        0.59       -0.66      1.57 o
  -2 -10   9       40.52       48.13      5.79 o
  -1 -10   9        5.51        3.32      2.17 o
   0 -10   9        4.72        5.65      2.93 o
   1 -10   9       37.25       45.54      6.41 o
  -7  -9   9        0.06       -1.10      2.05 o
  -6  -9   9        4.09        3.28      2.24 o
  -5  -9   9       31.15       39.43      5.30 o
  -4  -9   9       45.41       49.28      6.13 o
  -3  -9   9        0.01        1.44      1.65 o
  -2  -9   9        0.15       -5.46      8.84 o
  -1  -9   9        7.25        7.17      2.27 o
   0  -9   9       16.80       15.28      3.75 o
   1  -9   9        7.96       11.64      3.93 o
   2  -9   9       12.87       16.96      6.44 o
  -8  -8   9        9.55       12.90      2.93 o
  -7  -8   9       26.87       34.13      4.87 o
  -6  -8   9       15.61       19.77      3.64 o
  -5  -8   9        0.46       -0.88      1.42 o
  -4  -8   9        1.54        3.19      1.45 o
  -3  -8   9       32.44       39.07      3.74 o
  -2  -8   9        0.62        1.05      2.92 o
  -1  -8   9        7.75        9.20      4.25 o
   0  -8   9       12.44       14.56      5.17 o
   1  -8   9       19.24       27.68      5.36 o
   2  -8   9        2.43        7.53      4.06 o
   3  -8   9        3.15        8.80      5.53 o
  -9  -7   9        0.02        0.42      2.26 o
  -8  -7   9        0.00       -1.60      4.57 o
  -7  -7   9       21.88       23.90      4.05 o
  -6  -7   9       15.30       17.41      2.43 o
  -5  -7   9        7.01        5.49      1.71 o
  -4  -7   9        0.42        2.76      1.63 o
  -3  -7   9        3.79        3.70      2.08 o
  -2  -7   9       42.42       38.45      5.05 o
  -1  -7   9        5.15        5.08      2.35 o
   0  -7   9       57.10       60.76      6.67 o
   1  -7   9       25.51       24.20      5.91 o
   2  -7   9       63.94       68.32      9.32 o
   3  -7   9        9.75        9.68      5.17 o
 -10  -6   9       17.04       26.03      4.59 o
  -9  -6   9        1.55        2.42      1.96 o
  -8  -6   9        7.65        3.53      2.75 o
  -7  -6   9       10.44        5.87      1.95 o
  -6  -6   9       11.62        6.88      2.03 o
  -5  -6   9       47.27       56.37      4.43 o
  -4  -6   9       33.66       33.46      3.48 o
  -3  -6   9      202.98      212.93     10.74 o
  -2  -6   9        6.21        3.25      3.83 o
  -1  -6   9       15.66       13.57      3.18 o
   0  -6   9       23.29       25.68      4.76 o
   1  -6   9        9.68        8.81      4.12 o
   2  -6   9        6.79        6.46      2.92 o
   3  -6   9       24.16       26.08      4.63 o
   4  -6   9       48.03       49.51      6.84 o
 -10  -5   9        2.99        4.93      3.02 o
  -9  -5   9       23.85       30.14      4.62 o
  -8  -5   9       14.77       15.12      3.20 o
  -7  -5   9       49.45       49.60      5.43 o
  -6  -5   9       11.92       12.94      2.24 o
  -5  -5   9       14.54       17.92      2.61 o
  -4  -5   9        5.16        5.96      1.97 o
  -3  -5   9       30.48       28.76      3.91 o
  -2  -5   9       62.39       62.82      5.90 o
  -1  -5   9       28.03       19.15      8.47 o
   0  -5   9       71.93       82.93      7.39 o
   1  -5   9        0.56        2.65      2.37 o
   2  -5   9        4.02        5.11      3.15 o
   3  -5   9        0.64        1.42      1.89 o
   4  -5   9       17.04       19.01      3.92 o
 -10  -4   9        2.06        1.57      1.78 o
  -9  -4   9        9.60        6.48      2.51 o
  -8  -4   9        6.26        3.52      2.31 o
  -7  -4   9       57.76       64.83      5.67 o
  -6  -4   9       65.11       57.36      4.34 o
  -5  -4   9       10.07       13.46      2.28 o
  -4  -4   9        4.32        5.66      2.53 o
  -3  -4   9       17.88       16.29      4.75 o
  -2  -4   9      203.99      201.04     10.24 o
  -1  -4   9       12.65       14.85      3.59 o
   0  -4   9        1.49       -1.34      1.63 o
   1  -4   9        8.71       18.24      3.71 o
   2  -4   9        7.12        8.54      2.96 o
   3  -4   9       11.86       12.25      3.07 o
   4  -4   9       30.49       31.89      5.09 o
 -11  -3   9        6.02        8.02      4.17 o
 -10  -3   9        0.00       -2.06      1.58 o
  -9  -3   9        0.16        0.51      1.17 o
  -8  -3   9       59.98       58.02      5.87 o
  -7  -3   9       18.95       11.15      1.56 o
  -6  -3   9       81.82       74.53      5.71 o
  -5  -3   9      122.19      131.18      6.39 o
  -4  -3   9        0.07        0.57      3.11 o
  -3  -3   9       52.64       49.09      5.08 o
  -2  -3   9        5.51        6.41      2.45 o
  -1  -3   9      217.78      213.90      8.48 o
   0  -3   9      173.26      172.93      6.86 o
   1  -3   9       75.60       71.88      7.06 o
   2  -3   9       33.07       35.47      4.85 o
   3  -3   9        2.54       -1.58      3.33 o
   4  -3   9        2.83        4.44      3.97 o
 -11  -2   9        8.20        8.40      2.39 o
 -10  -2   9        0.29       -0.73      1.22 o
  -9  -2   9       14.99       12.40      2.27 o
  -8  -2   9       10.10        9.65      2.08 o
  -7  -2   9        4.06        1.31      1.20 o
  -6  -2   9        2.09        1.37      0.75 o
  -5  -2   9        6.71       14.66      2.19 o
  -4  -2   9      230.06      238.71     10.20 o
  -3  -2   9        0.31       -1.25      2.91 o
  -2  -2   9       56.60       60.25      4.28 o
  -1  -2   9       90.49       86.20      5.38 o
   0  -2   9        9.76       12.82      3.42 o
   1  -2   9        7.38        7.57      2.36 o
   2  -2   9        1.46       -3.10      2.07 o
   3  -2   9       24.20       20.04      3.87 o
   4  -2   9        4.32        3.07      2.26 o
 -11  -1   9        7.84        8.43      3.31 o
 -10  -1   9       31.99       34.85      5.31 o
  -9  -1   9        4.21        6.59      1.71 o
  -8  -1   9       68.26       59.37      6.07 o
  -7  -1   9        0.25       -1.95      1.42 o
  -6  -1   9       39.07       38.95      2.36 o
  -5  -1   9       79.74       90.22      4.53 o
  -4  -1   9       18.46       21.52      3.12 o
  -3  -1   9      185.28      191.06      8.98 o
  -2  -1   9       31.25       31.18      3.09 o
  -1  -1   9        0.91       -0.45      1.77 o
   0  -1   9       21.54       19.16      4.74 o
   1  -1   9       41.69       27.77      6.62 o
   2  -1   9       11.92       12.37      7.08 o
   3  -1   9        1.61        5.03      2.26 o
   4  -1   9        0.09        2.07      2.82 o
 -11   0   9        5.60        6.40      2.03 o
 -10   0   9        0.02        1.61      1.34 o
  -9   0   9        0.08        0.87      1.21 o
  -8   0   9        0.43       -1.18      1.41 o
  -7   0   9        2.29        0.69      1.16 o
  -6   0   9       14.81       15.51      2.08 o
  -5   0   9       15.06       16.80      2.06 o
  -4   0   9      272.86      285.61      8.61 o
  -3   0   9       19.44       20.11      2.03 o
  -2   0   9       86.52       87.17      3.80 o
  -1   0   9        1.35        6.98      1.92 o
   0   0   9       37.62       34.92      4.82 o
   1   0   9        0.96        0.97      3.63 o
   2   0   9        4.74        2.22      1.65 o
   3   0   9        0.15       -0.85      2.26 o
 -11   1   9        6.51       12.42      4.63 o
 -10   1   9        0.05        1.07      2.20 o
  -9   1   9        9.12        7.32      1.85 o
  -8   1   9        1.15       -1.76      1.17 o
  -7   1   9        0.06       -1.28      1.09 o
  -6   1   9       32.03       29.74      2.79 o
  -5   1   9        0.00        1.57      0.80 o
  -4   1   9       49.65       50.47      5.01 o
  -3   1   9      132.93      119.19     10.35 o
  -2   1   9       13.73       16.49      2.04 o
  -1   1   9       28.09       26.18      2.64 o
   0   1   9        2.05        0.87      1.28 o
   1   1   9       52.25       43.31      4.98 o
   2   1   9        1.82        1.69      1.69 o
   3   1   9       29.55       30.18      3.95 o
 -11   2   9        8.51        9.59      4.09 o
 -10   2   9       12.97       18.78      3.98 o
  -9   2   9       16.07       27.84      4.35 o
  -8   2   9        7.17        2.76      1.30 o
  -7   2   9        0.57       -0.95      1.46 o
  -6   2   9       18.00       18.28      2.06 o
  -5   2   9       40.58       48.19      3.83 o
  -4   2   9        4.56        5.74      1.64 o
  -3   2   9       49.96       38.87      4.28 o
  -2   2   9       32.35       32.42      3.36 o
  -1   2   9       15.14       18.49      2.58 o
   0   2   9        0.06        1.67      1.25 o
   1   2   9        1.81        2.86      1.49 o
   2   2   9        0.54        0.69      1.28 o
   3   2   9        1.02        2.42      1.71 o
 -10   3   9        2.82        9.18      2.73 o
  -9   3   9        6.57        3.35      3.94 o
  -8   3   9        8.46        7.78      1.75 o
  -7   3   9       60.72       66.96      5.18 o
  -6   3   9       37.88       38.08      3.05 o
  -5   3   9        0.00       -1.36      0.99 o
  -4   3   9       13.38       10.91      3.33 o
  -3   3   9       36.92       30.57      5.67 o
  -2   3   9        0.01       -0.37      1.65 o
  -1   3   9       48.27       53.23      4.75 o
   0   3   9        3.45       13.62      3.80 o
   1   3   9        2.70        6.95      2.48 o
   2   3   9        5.85        7.48      3.08 o
 -10   4   9        2.13        0.46      1.87 o
  -9   4   9        1.49        3.34      5.09 o
  -8   4   9        0.21       -0.53      4.70 o
  -7   4   9       16.40        9.08      2.52 o
  -6   4   9        3.95        4.08      1.19 o
  -5   4   9        3.87        3.49      1.31 o
  -4   4   9       17.51       17.82      3.17 o
  -3   4   9       11.88       10.30      5.40 o
  -2   4   9        1.35       -0.12      3.87 o
  -1   4   9        1.58        4.38      3.79 o
   0   4   9       24.33       28.58      4.33 o
   1   4   9       21.28       41.83      4.68 o
  -9   5   9        1.47        2.18      2.59 o
  -8   5   9       11.19       13.40      3.39 o
  -7   5   9        3.72        4.59      1.89 o
  -6   5   9       19.42       24.36      2.71 o
  -5   5   9        1.32        0.87      1.19 o
  -4   5   9        1.49        2.04      1.20 o
  -3   5   9        3.39        3.05      3.28 o
  -2   5   9        1.02       -0.44      3.03 o
  -1   5   9        5.60       -0.12      2.70 o
   0   5   9        1.12        1.74      3.57 o
  -8   6   9        1.07        6.29      5.32 o
  -7   6   9        1.56        5.76      2.82 o
  -6   6   9        0.00       -0.86      1.58 o
  -5   6   9        0.09       -0.26      1.40 o
  -4   6   9        6.36        8.63      5.67 o
  -3   6   9        0.90        2.11      3.45 o
  -2   6   9        0.56       -0.02      2.24 o
  -1   6   9        0.26        2.96      3.22 o
  -6   7   9        0.06       -1.02      3.30 o
  -5   7   9        1.20        1.04      1.82 o
  -4   7   9       10.87       12.60      3.37 o
  -3   7   9        1.82        5.86      3.35 o
  -5 -10  10        0.77       -0.37      2.38 o
  -4 -10  10        0.78       -1.85      2.09 o
  -3 -10  10        3.69        4.18      2.57 o
  -2 -10  10       14.44       10.12      6.22 o
  -1 -10  10       38.35       40.27      5.59 o
  -7  -9  10        3.44        4.69      2.65 o
  -6  -9  10       29.29       36.80      5.42 o
  -5  -9  10        6.55        7.00      5.06 o
  -4  -9  10        3.21        3.38      2.77 o
  -3  -9  10       14.28       18.45      3.86 o
  -2  -9  10        2.17       -0.06      2.87 o
  -1  -9  10        6.95        6.14      2.99 o
   0  -9  10        9.69       12.21      4.10 o
   1  -9  10       10.12       11.28      4.97 o
  -8  -8  10        0.17        0.68      1.96 o
  -7  -8  10        0.06        0.80      1.82 o
  -6  -8  10        8.09        8.46      2.78 o
  -5  -8  10       46.16       49.42      4.98 o
  -4  -8  10       19.65       28.29      3.47 o
  -3  -8  10        4.30        6.65      2.10 o
  -2  -8  10       51.15       55.95      6.31 o
  -1  -8  10        5.09       -0.59      2.62 o
   0  -8  10        4.81        5.37      3.18 o
   1  -8  10        0.57        2.00      7.66 o
   2  -8  10        4.85       22.33      5.53 o
  -9  -7  10        2.18        1.73      2.52 o
  -8  -7  10       39.50       49.26      5.93 o
  -7  -7  10        2.03        5.50      2.27 o
  -6  -7  10        2.96        0.74      2.48 o
  -5  -7  10        0.31       -0.48      1.52 o
  -4  -7  10      144.38      166.71      7.93 o
  -3  -7  10        4.90        2.63      2.37 o
  -2  -7  10        7.03        5.51      2.27 o
  -1  -7  10       30.95       25.22      4.30 o
   0  -7  10        9.22       11.62      6.08 o
   1  -7  10        0.26        3.42      7.90 o
   2  -7  10        1.42       12.73      6.38 o
  -9  -6  10        4.20        1.43      3.48 o
  -8  -6  10        2.75        0.73      4.75 o
  -7  -6  10        1.37        0.58      2.11 o
  -6  -6  10        2.30       -0.27      1.41 o
  -5  -6  10        2.43        2.70      1.57 o
  -4  -6  10       32.60       34.41      3.73 o
  -3  -6  10      151.26      151.98     14.07 o
  -2  -6  10       60.63       52.96      6.47 o
  -1  -6  10       60.88       70.25      7.00 o
   0  -6  10       37.48       41.90      5.68 o
   1  -6  10       55.80       63.03      5.81 o
   2  -6  10       32.35       35.77      5.57 o
 -10  -5  10        3.83        6.32      2.69 o
  -9  -5  10        4.02       -0.36      2.42 o
  -8  -5  10       13.62       14.71      3.08 o
  -7  -5  10      171.80      194.61      8.76 o
  -6  -5  10       72.44       81.34      5.48 o
  -5  -5  10        1.12        0.15      1.43 o
  -4  -5  10       74.81       82.59      7.11 o
  -3  -5  10        4.32        0.61      2.30 o
  -2  -5  10        6.45        0.33      2.15 o
  -1  -5  10        1.89        4.26      3.71 o
   0  -5  10        5.02        5.77      6.98 o
   1  -5  10       30.36       41.45      5.73 o
   2  -5  10       13.86       11.36      3.27 o
   3  -5  10       50.79       50.68      6.50 o
 -10  -4  10        5.38        5.05      2.34 o
  -9  -4  10       27.41       32.72      4.55 o
  -8  -4  10       77.57       78.71      7.10 o
  -7  -4  10       28.74       25.78      3.36 o
  -6  -4  10        1.31        1.10      1.48 o
  -5  -4  10       62.30       66.43      4.90 o
  -4  -4  10       14.15       11.51      2.39 o
  -3  -4  10      180.32      173.09      9.88 o
  -2  -4  10        5.76       -0.02      1.99 o
  -1  -4  10        0.07        2.26      3.31 o
   0  -4  10        0.32        3.54      2.37 o
   1  -4  10        0.73        0.29      1.66 o
   2  -4  10        0.03        1.07      1.78 o
   3  -4  10        8.08        7.87      5.72 o
 -10  -3  10        3.72        4.87      4.08 o
  -9  -3  10        0.34       -2.94      2.32 o
  -8  -3  10        0.28       -0.91      1.55 o
  -7  -3  10       27.12       26.63      2.84 o
  -6  -3  10       11.53       11.81      1.93 o
  -5  -3  10       10.48       10.01      2.70 o
  -4  -3  10       16.12        9.55      2.95 o
  -3  -3  10        7.11        3.94      5.72 o
  -2  -3  10      130.46      109.01     16.53 o
  -1  -3  10       47.76       43.97      5.92 o
   0  -3  10        0.36        3.92      3.07 o
   1  -3  10       13.39       13.10      3.37 o
   2  -3  10        0.72       -0.67      2.47 o
   3  -3  10        8.38        7.95      2.48 o
 -11  -2  10        1.96        3.55      2.30 o
 -10  -2  10        0.87        1.26      1.49 o
  -9  -2  10        0.87       -1.33      2.58 o
  -8  -2  10        7.35        6.71      1.41 o
  -7  -2  10       10.83       10.92      1.65 o
  -6  -2  10        0.33        2.44      1.46 o
  -5  -2  10       65.49       70.33      7.66 o
  -4  -2  10       52.56       40.78      4.53 o
  -3  -2  10        0.53       -3.35      2.35 o
  -2  -2  10        5.46        6.89      1.80 o
  -1  -2  10       25.53       26.24      4.91 o
   0  -2  10        1.48        1.59      1.88 o
   1  -2  10        9.86       13.95      2.97 o
   2  -2  10        4.18        1.31      3.51 o
   3  -2  10        0.64        2.69      3.42 o
 -11  -1  10        0.36        1.29      1.61 o
 -10  -1  10        2.08        3.55      1.57 o
  -9  -1  10        1.23        1.58      2.49 o
  -8  -1  10        1.62       -0.38      1.23 o
  -7  -1  10        0.54        0.18      1.23 o
  -6  -1  10       65.53       72.15      4.37 o
  -5  -1  10       31.26       31.20      3.62 o
  -4  -1  10      318.85      342.01     10.13 o
  -3  -1  10        7.87        2.45      4.99 o
  -2  -1  10        6.72        4.57      2.73 o
  -1  -1  10        0.33        2.49      1.61 o
   0  -1  10        1.06        0.07      1.31 o
   1  -1  10        0.53       -2.76      2.00 o
   2  -1  10        2.80        2.79      2.70 o
 -11   0  10        5.08       14.25      3.68 o
 -10   0  10        9.84       15.38      3.78 o
  -9   0  10        4.54        1.20      1.30 o
  -8   0  10       16.97       17.10      2.13 o
  -7   0  10        0.68       -0.99      1.60 o
  -6   0  10       26.81       26.54      2.66 o
  -5   0  10        0.91        2.53      1.04 o
  -4   0  10       29.51       21.57      2.75 o
  -3   0  10       67.89       49.11      4.77 o
  -2   0  10        8.13        8.24      1.92 o
  -1   0  10        0.96        1.31      1.07 o
   0   0  10        0.96       -1.00      1.42 o
   1   0  10        1.63        1.63      1.61 o
   2   0  10        1.00        1.14      1.52 o
 -10   1  10        0.05        4.80      2.53 o
  -9   1  10        0.16       -3.52      2.34 o
  -8   1  10        9.51        5.59      1.70 o
  -7   1  10       11.63        8.79      1.90 o
  -6   1  10       50.87       60.70      4.98 o
  -5   1  10        1.66        2.32      1.16 o
  -4   1  10        0.32        2.66      3.21 o
  -3   1  10       31.75       23.20      2.85 o
  -2   1  10       37.92       28.50      3.34 o
  -1   1  10       28.58       32.73      3.73 o
   0   1  10        0.21        1.12      1.43 o
   1   1  10        6.17        5.73      1.86 o
   2   1  10        1.56        1.66      1.50 o
 -10   2  10        0.59       -2.00      3.46 o
  -9   2  10        0.02       -3.57      2.75 o
  -8   2  10        1.19       -0.26      1.45 o
  -7   2  10       14.04       13.00      2.41 o
  -6   2  10       44.46       49.84      5.96 o
  -5   2  10       65.16       69.48      4.91 o
  -4   2  10        1.81        2.53      1.46 o
  -3   2  10       13.96        8.79      2.96 o
  -2   2  10        5.16        5.00      2.13 o
  -1   2  10        9.68       11.15      3.30 o
   0   2  10        1.97        6.47      2.02 o
   1   2  10        0.29       -0.32      1.72 o
 -10   3  10        0.02       -5.23      9.00 o
  -9   3  10        2.14        1.21      2.18 o
  -8   3  10       11.90       11.73      2.73 o
  -7   3  10       43.70       46.47      4.66 o
  -6   3  10        0.27        0.76      2.69 o
  -5   3  10       19.36       19.28      2.69 o
  -4   3  10       11.03        8.76      3.11 o
  -3   3  10        1.43        0.74      1.65 o
  -2   3  10        1.10       -0.59      2.58 o
  -1   3  10        0.00       -1.14      2.07 o
   0   3  10       17.96       24.89      4.58 o
  -9   4  10        2.56        3.92      2.27 o
  -8   4  10        7.70       10.83      2.49 o
  -7   4  10       15.23       16.36      2.98 o
  -6   4  10        4.71       10.64      2.71 o
  -5   4  10       10.88        7.61      1.95 o
  -4   4  10        0.01        0.96      1.37 o
  -3   4  10       14.27       14.13      3.16 o
  -2   4  10        8.30        6.36      2.24 o
  -1   4  10       11.90       12.84      3.41 o
   0   4  10        0.36        3.95      2.87 o
  -8   5  10        0.82        4.47      1.81 o
  -7   5  10        0.00        4.19      2.34 o
  -6   5  10        0.11       -0.42      1.56 o
  -5   5  10        0.88        0.57      1.71 o
  -4   5  10        0.04        1.11      1.50 o
  -3   5  10        5.27        3.92      3.49 o
  -2   5  10        2.58        1.32      2.82 o
  -6   6  10        0.30       -1.92      3.70 o
  -5   6  10       10.52       17.65      3.76 o
  -4   6  10        1.25        0.43      3.72 o
  -6  -9  11        8.58       12.33      6.03 o
  -5  -9  11        9.66        5.35      7.61 o
  -4  -9  11        0.14       -0.69      2.03 o
  -3  -9  11        9.50       11.77      3.61 o
  -2  -9  11       30.02       26.30      9.67 o
  -1  -9  11        6.82       -0.05      3.44 o
  -7  -8  11        1.08       -0.53      2.21 o
  -6  -8  11       43.31       58.92      7.10 o
  -5  -8  11        2.38        2.02      1.43 o
  -4  -8  11        0.29        1.57      1.77 o
  -3  -8  11       25.29       14.13      7.32 o
  -2  -8  11        1.63        0.66      2.19 o
  -1  -8  11        7.67        9.03      4.55 o
   0  -8  11        1.63        1.96      2.55 o
  -8  -7  11        9.28        7.81      3.21 o
  -7  -7  11        2.10       -0.17      2.00 o
  -6  -7  11       33.57       43.34      4.46 o
  -5  -7  11       34.67       37.97      4.29 o
  -4  -7  11        6.55        5.33      1.80 o
  -3  -7  11        0.95       -5.41      3.96 o
  -2  -7  11        6.37        3.39      6.47 o
  -1  -7  11        1.78        0.86      2.57 o
   0  -7  11       15.16       18.41      6.11 o
   1  -7  11       13.84       16.71      7.19 o
  -9  -6  11        6.83        6.45      2.59 o
  -8  -6  11       28.77       39.04      5.65 o
  -7  -6  11        0.01       -0.32      1.90 o
  -6  -6  11       19.49       20.27      3.21 o
  -5  -6  11       23.92       28.70      3.61 o
  -4  -6  11       26.44       26.14      3.50 o
  -3  -6  11        5.53        1.07      2.38 o
  -2  -6  11       11.85        4.61      2.20 o
  -1  -6  11       27.87       36.37      5.59 o
   0  -6  11        1.50        4.79      4.70 o
   1  -6  11        1.31        9.88      6.22 o
  -9  -5  11        8.91        9.26      6.54 o
  -8  -5  11        2.88        2.42      1.77 o
  -7  -5  11        0.32        0.17      1.50 o
  -6  -5  11        0.77        0.57      1.78 o
  -5  -5  11        1.04        0.42      1.36 o
  -4  -5  11        8.62        7.01      2.14 o
  -3  -5  11        5.96        5.30      2.28 o
  -2  -5  11        0.34       -2.69      5.20 o
  -1  -5  11       17.48       15.72      3.83 o
   0  -5  11       66.94       68.83      6.11 o
   1  -5  11       43.54       48.82      5.39 o
  -9  -4  11        7.56        8.43      2.82 o
  -8  -4  11       24.19       29.58      3.73 o
  -7  -4  11       82.67       89.12     10.36 o
  -6  -4  11       19.21       19.37      2.89 o
  -5  -4  11        1.43        2.46      1.65 o
  -4  -4  11        2.60       -1.66      2.50 o
  -3  -4  11        0.02       -2.74      2.40 o
  -2  -4  11        5.08        2.94      2.29 o
  -1  -4  11        1.36        1.18      2.55 o
   0  -4  11        2.57        4.66      2.35 o
   1  -4  11        3.50        4.27      2.71 o
 -10  -3  11        1.23       -0.97      2.62 o
  -9  -3  11       25.63       24.34     12.28 o
  -8  -3  11        0.09       -0.23      1.50 o
  -7  -3  11        0.04       -0.73      1.60 o
  -6  -3  11       12.05       13.95      2.59 o
  -5  -3  11       56.19       56.75      5.75 o
  -4  -3  11        0.92       -0.78      3.01 o
  -3  -3  11       38.35       25.69      3.97 o
  -2  -3  11        2.60        0.49      2.23 o
  -1  -3  11        9.64        7.71      3.38 o
   0  -3  11       29.94       35.65      4.34 o
   1  -3  11        0.68        0.77      2.33 o
 -10  -2  11        0.40        1.24      5.73 o
  -9  -2  11        3.44        4.83      2.59 o
  -8  -2  11        8.15        7.28      2.10 o
  -7  -2  11        3.61        2.26      1.37 o
  -6  -2  11        0.99        1.53      1.53 o
  -5  -2  11        1.20        4.36      1.65 o
  -4  -2  11        3.17       -0.36      2.83 o
  -3  -2  11       19.78       13.05      2.70 o
  -2  -2  11       17.93       13.13      5.00 o
  -1  -2  11       82.54       79.34      7.21 o
   0  -2  11        8.41        9.22      2.55 o
   1  -2  11        2.27        1.64      2.16 o
 -10  -1  11        4.36        0.95      4.02 o
  -9  -1  11        0.14       -0.23      1.37 o
  -8  -1  11        5.47       11.33      2.70 o
  -7  -1  11       16.49       14.87      2.37 o
  -6  -1  11        1.71        4.32      1.76 o
  -5  -1  11        1.76        3.44      1.90 o
  -4  -1  11       13.66        6.77      2.90 o
  -3  -1  11        2.99        2.17      1.27 o
  -2  -1  11        4.55        2.99      2.45 o
  -1  -1  11        9.48        9.00      2.41 o
   0  -1  11        6.04        0.46      1.86 o
   1  -1  11        1.44        0.48      2.13 o
 -10   0  11        7.60        5.00      5.15 o
  -9   0  11        6.98        5.02      1.80 o
  -8   0  11        9.08       10.08      2.36 o
  -7   0  11        6.33        5.92      3.31 o
  -6   0  11       48.59       53.93      5.91 o
  -5   0  11       25.42       21.64      3.10 o
  -4   0  11        4.80        0.82      2.39 o
  -3   0  11       11.80       10.56      2.36 o
  -2   0  11       14.40       11.14      2.46 o
  -1   0  11        2.92        0.91      1.53 o
   0   0  11        0.70        1.79      2.75 o
   1   0  11        0.00       -0.30      1.43 o
 -10   1  11        5.27        3.77      7.88 o
  -9   1  11        0.00       -2.17      1.87 o
  -8   1  11        0.42        1.96      1.53 o
  -7   1  11       28.55       34.64      4.10 o
  -6   1  11        5.98        7.05      2.61 o
  -5   1  11       10.56       11.48      2.37 o
  -4   1  11       28.01       25.08      9.03 o
  -3   1  11        1.18        0.68      2.05 o
  -2   1  11        0.04       -0.42      3.41 o
  -1   1  11       13.13        7.39      3.08 o
   0   1  11        1.20        3.84      2.38 o
  -9   2  11       33.23       44.00      4.79 o
  -8   2  11       26.57       31.20      4.18 o
  -7   2  11        7.09       11.30      2.56 o
  -6   2  11        0.61        2.18      1.60 o
  -5   2  11        4.12        3.98      1.72 o
  -4   2  11        4.45        5.90      2.81 o
  -3   2  11        7.12        1.66      2.53 o
  -2   2  11       23.77       24.78      4.29 o
  -1   2  11        0.07       -3.18      2.34 o
  -8   3  11       22.74       29.90      4.18 o
  -7   3  11        1.93       -0.93      2.92 o
  -6   3  11       20.53       21.12      4.10 o
  -5   3  11        0.57       -2.16      1.44 o
  -4   3  11        3.12        2.39      1.68 o
  -3   3  11        1.31       -1.96      5.86 o
  -2   3  11        6.82       11.59      2.98 o
  -7   4  11        4.05        2.35      1.78 o
  -6   4  11        4.13        4.16      2.50 o
  -5   4  11        3.88        1.53      1.57 o
  -4   4  11        3.50        5.15      2.16 o
  -3   4  11        1.03        2.99      3.01 o
  -5  -8  12        0.59       -0.54      2.70 o
  -4  -8  12        9.37       12.94      4.09 o
  -3  -8  12        6.53        6.80      4.51 o
  -7  -7  12       21.39       20.56      3.41 o
  -6  -7  12        0.40       -0.57      1.81 o
  -5  -7  12        6.88        4.83      2.15 o
  -4  -7  12        6.28        8.97      2.62 o
  -3  -7  12        8.08        1.89      7.36 o
  -2  -7  12        3.18        1.47      3.09 o
  -7  -6  12        5.25       10.57      2.50 o
  -6  -6  12       16.90       17.72      3.22 o
  -5  -6  12        0.54        0.78      1.52 o
  -4  -6  12       10.11       10.07      3.36 o
  -3  -6  12       16.79        7.52      2.76 o
  -2  -6  12        0.00       -2.06      2.45 o
  -1  -6  12        4.23        2.36      2.54 o
  -8  -5  12        2.05        3.69      1.96 o
  -7  -5  12        2.76        4.99      2.01 o
  -6  -5  12       11.78       17.05      3.08 o
  -5  -5  12        0.02       -0.66      1.49 o
  -4  -5  12        7.31        3.14      2.62 o
  -3  -5  12        6.41       -2.20      2.89 o
  -2  -5  12        3.86        0.14      2.58 o
  -1  -5  12        1.88        3.84      2.46 o
  -9  -4  12       19.13       22.19      4.95 o
  -8  -4  12        7.74        6.75      2.09 o
  -7  -4  12        0.97        2.21      1.51 o
  -6  -4  12        0.03        0.47      1.47 o
  -5  -4  12       14.76       15.50      2.84 o
  -4  -4  12        0.03       -3.46      5.69 o
  -3  -4  12        3.22        1.80      2.15 o
  -2  -4  12       19.33       20.67      4.16 o
  -1  -4  12        5.97        8.51      4.22 o
   0  -4  12       51.76       56.02      5.79 o
  -9  -3  12        7.52        9.37      2.81 o
  -8  -3  12        9.90       12.13      2.72 o
  -7  -3  12       12.58       11.11      2.41 o
  -6  -3  12        0.60       -0.65      1.27 o
  -5  -3  12        8.83        9.75      2.42 o
  -4  -3  12        4.91        1.47      2.25 o
  -3  -3  12        0.02       -7.19      7.15 o
  -2  -3  12        0.59       -2.20      2.51 o
  -1  -3  12        0.84        5.94      2.59 o
   0  -3  12        4.15        2.51      2.51 o
  -9  -2  12        8.67        6.27      2.97 o
  -8  -2  12        5.62        8.22      2.94 o
  -7  -2  12        3.92        4.92      1.83 o
  -6  -2  12        0.19       -0.30      1.49 o
  -5  -2  12        2.13        3.92      1.79 o
  -4  -2  12        7.65        3.80      6.24 o
  -3  -2  12        0.68       -7.00      5.74 o
  -2  -2  12        4.51        3.72      3.65 o
  -1  -2  12        5.05        4.10      3.25 o
  -9  -1  12        3.23        5.81      2.97 o
  -8  -1  12        0.34        1.51      2.52 o
  -7  -1  12        9.88        8.00      2.43 o
  -6  -1  12       22.70       24.32      4.35 o
  -5  -1  12        4.68        6.95      2.73 o
  -4  -1  12        9.25        2.46      2.05 o
  -3  -1  12        1.74        0.04      1.70 o
  -2  -1  12        4.87        4.81      1.67 o
  -1  -1  12        5.56        2.73      1.87 o
  -9   0  12        0.64        1.59      1.53 o
  -8   0  12       37.67       50.84      5.86 o
  -7   0  12        0.87        0.60      2.92 o
  -6   0  12        0.31        3.67      2.21 o
  -5   0  12        2.87        5.05      2.81 o
  -4   0  12        6.82        4.50      2.21 o
  -3   0  12        0.00       -2.24      3.70 o
  -2   0  12        0.21        0.83      2.25 o
  -1   0  12        0.75        0.26      2.09 o
  -8   1  12        0.36        0.17      2.04 o
  -7   1  12       25.44       30.92      4.89 o
  -6   1  12       10.00        7.58      3.87 o
  -5   1  12       14.88       13.30      3.58 o
  -4   1  12        1.41        1.64      2.49 o
  -3   1  12       11.99        8.09      5.89 o
  -2   1  12        0.00       -0.28      2.91 o
  -7   2  12        1.32       -2.61      2.41 o
  -6   2  12        0.26       -3.23      2.24 o
  -5   2  12        0.02       -1.25      1.92 o
  -4   2  12       21.66       30.72      7.51 o
  -3   2  12        0.70       -0.04      4.24 o
  -6  -5  13        0.04       -0.79      1.84 o
  -5  -5  13        1.24        2.44      3.07 o
  -4  -5  13        2.83       -1.62      2.60 o
  -7  -4  13        9.64       11.58      2.87 o
  -6  -4  13        5.50        6.70      2.95 o
  -5  -4  13        0.17       -1.63      1.78 o
  -4  -4  13        1.54       -0.37      3.27 o
  -3  -4  13        0.48       -5.48      7.70 o
  -7  -3  13        0.87        0.24      2.13 o
  -6  -3  13       15.46       20.57      3.50 o
  -5  -3  13        8.53        6.48      2.33 o
  -4  -3  13       11.91       10.52      3.46 o
  -3  -3  13        5.50        0.47      2.90 o
  -7  -2  13        0.04        1.43      2.32 o
  -6  -2  13        9.10       10.05      3.41 o
  -5  -2  13        0.60        1.32      2.20 o
  -4  -2  13       10.41        6.42      2.80 o
  -6  -1  13        2.57        4.56      2.73 o
  -5  -1  13        3.89        3.61      3.00 o
  -4  -1  13        0.32       -5.37      3.83 o
 
